# Supplementary material for: 3,3′-Diethyl-1,1′-(1,4-phenyl­ene­dimethyl­ene)diimidazol-3-ium bis­(hexa­fluoro­phosphate)
Source: Acta Crystallogr Sect E Struct Rep Online. 2012 Jun 30;68(Pt 7):o2280. doi: 10.1107/S1600536812028966 (PMC3394059; doi:10.1107/S1600536812028966)
Supplement: Supplementary file 1 [file e-68-o2280-sup1.cif]

##############################################################################
#                                                                            #
# This CIF contains the data in a paper accepted for publication in          #
# Acta Crystallographica Section E. It conforms to the requirements of       #
# Notes for Authors for Acta Crystallographica Section E, and has been       #
# peer reviewed under the auspices of the IUCr Commission on Journals.       #
#                                                                            #
# Full details of the Crystallographic Information File format               #
# are given in the paper "The Crystallographic Information File (CIF):       #
# a New Standard Archive File for Crystallography" by S. R. Hall, F. H.      #
# Allen and I. D. Brown [Acta Cryst. (1991), A47, 655-685].                  #
#                                                                            #
# The current version of the core CIF dictionary is obtainable from          #
# ftp://ftp.iucr.org/pub/cif_core.dic.                                       #
#                                                                            #
# Software is freely available for graphical display of the structure(s)     #
# in this CIF. For information consult the CIF software page                 #
# http://www.iucr.org/resources/cif/software.                                #
#                                                                            #
# This file may be used for bona fide research purposes within the           #
# scientific community so long as proper attribution is given to the journal # 
# article from which it was obtained.                                        #
#                                                                            #
##############################################################################
data_I
_audit_creation_method     SHELXL-97
_chemical_name_systematic
;
3,3'-Diethyl-1,1'-(1,4-phenylenedimethylene)diimidazol-3-ium
bis(hexafluorophosphate)
;
_chemical_name_common     ?
_chemical_formula_moiety     'C18 H24 N4 2+, 2(F6 P -)'
_chemical_formula_sum     'C18 H24 F12 N4 P2'
_chemical_formula_iupac     'C18 H24 N4 2+, 2P F6 -'
_chemical_formula_weight     586.35
_chemical_melting_point     ?
_symmetry_cell_setting     triclinic
_symmetry_space_group_name_H-M     'P -1'
_symmetry_space_group_name_Hall     '-P 1'
loop_
    _symmetry_equiv_pos_as_xyz
    'x, y, z'
    '-x, -y, -z'
_cell_length_a     8.5441(5)
_cell_length_b     8.6018(5)
_cell_length_c     9.5626(6)
_cell_angle_alpha     67.9130(10)
_cell_angle_beta     77.9280(10)
_cell_angle_gamma     67.8370(10)
_cell_volume     601.25(6)
_cell_formula_units_Z     1
_cell_measurement_reflns_used     3921
_cell_measurement_theta_min     2.31
_cell_measurement_theta_max     29.29
_cell_measurement_temperature     297(2)
_exptl_crystal_description     'block'
_exptl_crystal_colour     'colourless'
_exptl_crystal_size_max     0.28
_exptl_crystal_size_mid     0.25
_exptl_crystal_size_min     0.12
_exptl_crystal_density_diffrn     1.619
_exptl_crystal_density_meas     ?
_exptl_crystal_density_method     'not measured'
_exptl_crystal_F_000     298
_exptl_absorpt_coefficient_mu     0.289
_exptl_absorpt_correction_type     multi-scan
_exptl_absorpt_process_details     '(<i>SADABS</i>; Bruker, 2009)'
_exptl_absorpt_correction_T_min     0.9245
_exptl_absorpt_correction_T_max     0.9659
_exptl_special_details     ?
_diffrn_ambient_temperature     297(2)
_diffrn_radiation_type     MoK\a
_diffrn_radiation_wavelength     0.71073
_diffrn_radiation_source     'fine-focus sealed tube'
_diffrn_radiation_monochromator     graphite
_diffrn_measurement_device_type     'Bruker APEX DUO CCD'
_diffrn_measurement_method     '\f and \w scans'
_diffrn_detector_area_resol_mean     ?
_diffrn_reflns_number     12274
_diffrn_reflns_av_R_equivalents     0.0183
_diffrn_reflns_av_sigmaI/netI     0.0200
_diffrn_reflns_theta_min     2.31
_diffrn_reflns_theta_max     31.65
_diffrn_reflns_theta_full     31.65
_diffrn_measured_fraction_theta_max     0.985
_diffrn_measured_fraction_theta_full     0.985
_diffrn_reflns_limit_h_min     -12
_diffrn_reflns_limit_h_max     12
_diffrn_reflns_limit_k_min     -12
_diffrn_reflns_limit_k_max     12
_diffrn_reflns_limit_l_min     -14
_diffrn_reflns_limit_l_max     13
_diffrn_standards_number     0
_diffrn_standards_interval_count     .
_diffrn_standards_interval_time     .
_diffrn_standards_decay_%     ?
_refine_special_details
;
Refinement of <i>F</i>^2^ against ALL reflections. The weighted <i>R</i>-factor
<i>wR</i> and goodness of fit <i>S</i> are based on <i>F</i>^2^, conventional
<i>R</i>-factors <i>R</i> are based on <i>F</i>, with <i>F</i> set to zero for
negative <i>F</i>^2^. The threshold expression of <i>F</i>^2^ >
\s(<i>F</i>^2^) is used only for calculating <i>R</i>-factors(gt) <i>etc</i>.
and is not relevant to the choice of reflections for refinement.
<i>R</i>-factors based on <i>F</i>^2^ are statistically about twice as large
as those based on <i>F</i>, and <i>R</i>- factors based on ALL data will be
even larger.
;
_reflns_number_total     3996
_reflns_number_gt     2968
_reflns_threshold_expression     I>2\s(I)
_refine_ls_structure_factor_coef     Fsqd
_refine_ls_matrix_type     full
_refine_ls_R_factor_all     0.0708
_refine_ls_R_factor_gt     0.0529
_refine_ls_wR_factor_gt     0.1531
_refine_ls_wR_factor_ref     0.1696
_refine_ls_goodness_of_fit_ref     1.037
_refine_ls_restrained_S_all     1.104
_refine_ls_number_reflns     3996
_refine_ls_number_parameters     228
_refine_ls_number_restraints     21
_refine_ls_hydrogen_treatment     constr
_refine_ls_weighting_scheme     calc
_refine_ls_weighting_details
         'calc w=1/[\s^2^(Fo^2^)+(0.0870P)^2^+0.1678P] where P=(Fo^2^+2Fc^2^)/3'
_atom_sites_solution_hydrogens     geom
_atom_sites_solution_primary     direct
_atom_sites_solution_secondary     difmap
_refine_ls_shift/su_max     0.026
_refine_ls_shift/su_mean     0.004
_refine_diff_density_max     0.375
_refine_diff_density_min     -0.360
_refine_ls_extinction_method     none
_refine_ls_extinction_coef     ?
loop_
    _atom_type_symbol
    _atom_type_description
    _atom_type_scat_dispersion_real
    _atom_type_scat_dispersion_imag
    _atom_type_scat_source
    'C' 'C' 0.0033 0.0016
                         'International Tables Vol C Tables 4.2.6.8 and 6.1.1.4'
    'H' 'H' 0.0000 0.0000
                         'International Tables Vol C Tables 4.2.6.8 and 6.1.1.4'
    'N' 'N' 0.0061 0.0033
                         'International Tables Vol C Tables 4.2.6.8 and 6.1.1.4'
    'F' 'F' 0.0171 0.0103
                         'International Tables Vol C Tables 4.2.6.8 and 6.1.1.4'
    'P' 'P' 0.1023 0.0942
                         'International Tables Vol C Tables 4.2.6.8 and 6.1.1.4'
_computing_data_collection     'APEX2 (Bruker, 2009)'
_computing_cell_refinement     'SAINT (Bruker, 2009)'
_computing_data_reduction     'SAINT (Bruker, 2009)'
_computing_structure_solution     'SHELXTL (Sheldrick, 2008)'
_computing_structure_refinement     'SHELXTL (Sheldrick, 2008)'
_computing_molecular_graphics     'SHELXTL (Sheldrick, 2008)'
_computing_publication_material
;
SHELXTL (Sheldrick, 2008) and PLATON (Spek, 2009)
;
loop_
    _atom_site_type_symbol
    _atom_site_label
    _atom_site_fract_x
    _atom_site_fract_y
    _atom_site_fract_z
    _atom_site_U_iso_or_equiv
    _atom_site_adp_type
    _atom_site_calc_flag
    _atom_site_refinement_flags
    _atom_site_occupancy
    _atom_site_symmetry_multiplicity
    _atom_site_disorder_assembly
    _atom_site_disorder_group
    P P1 0.2804(5) 0.8326(6) 0.7615(5) 0.0638(15) Uani d PD 0.520(11) 1 A 1
    F F1 0.3579(13) 0.9624(13) 0.7737(9) 0.131(3) Uani d PD 0.520(11) 1 A 1
    F F2 0.4136(13) 0.7509(17) 0.6579(12) 0.199(7) Uani d PD 0.520(11) 1 A 1
    F F3 0.2044(14) 0.6984(10) 0.7644(13) 0.163(4) Uani d PD 0.520(11) 1 A 1
    F F4 0.1422(6) 0.8696(10) 0.8921(5) 0.107(3) Uani d PD 0.520(11) 1 A 1
    F F5 0.3982(12) 0.7149(17) 0.8932(9) 0.166(5) Uani d PD 0.520(11) 1 A 1
    F F6 0.1612(11) 0.9775(11) 0.6426(9) 0.114(3) Uani d PD 0.520(11) 1 A 1
    P P1X 0.2841(4) 0.8298(4) 0.7654(4) 0.0360(7) Uani d PD 0.480(11) 1 A 2
    F F1X 0.3854(13) 0.9578(14) 0.718(2) 0.203(6) Uani d PD 0.480(11) 1 A 2
    F F2X 0.4179(9) 0.7801(15) 0.6381(8) 0.125(4) Uani d PD 0.480(11) 1 A 2
    F F3X 0.1751(10) 0.7065(9) 0.8061(13) 0.142(5) Uani d PD 0.480(11) 1 A 2
    F F4X 0.1575(11) 0.9329(18) 0.8653(13) 0.176(5) Uani d PD 0.480(11) 1 A 2
    F F5X 0.3981(10) 0.6706(12) 0.8876(10) 0.124(3) Uani d PD 0.480(11) 1 A 2
    F F6X 0.1650(13) 0.9487(15) 0.6319(9) 0.123(4) Uani d PD 0.480(11) 1 A 2
    N N1 0.7726(2) 0.9473(2) 0.78904(17) 0.0434(3) Uani d . 1 1 . .
    N N2 0.80090(18) 0.67771(18) 0.81853(15) 0.0376(3) Uani d . 1 1 . .
    C C1 0.5791(3) 1.2530(3) 0.7237(4) 0.0789(8) Uani d . 1 1 . .
    H H1A 0.5718 1.3735 0.6648 0.118 Uiso calc R 1 1 . .
    H H1B 0.5405 1.2453 0.8271 0.118 Uiso calc R 1 1 . .
    H H1C 0.5094 1.2165 0.6841 0.118 Uiso calc R 1 1 . .
    C C2 0.7574(3) 1.1356(3) 0.7159(3) 0.0580(5) Uani d . 1 1 . .
    H H2A 0.8010 1.1559 0.6108 0.070 Uiso calc R 1 1 . .
    H H2B 0.8255 1.1650 0.7653 0.070 Uiso calc R 1 1 . .
    C C3 0.7587(3) 0.8606(3) 0.9407(2) 0.0568(5) Uani d . 1 1 . .
    H H3A 0.7410 0.9089 1.0171 0.068 Uiso calc R 1 1 . .
    C C4 0.7751(3) 0.6920(3) 0.9598(2) 0.0512(5) Uani d . 1 1 . .
    H H4A 0.7700 0.6025 1.0515 0.061 Uiso calc R 1 1 . .
    C C5 0.7975(2) 0.8345(2) 0.71706(19) 0.0424(4) Uani d . 1 1 . .
    H H5A 0.8106 0.8607 0.6126 0.051 Uiso calc R 1 1 . .
    C C6 0.8154(3) 0.5168(2) 0.78841(19) 0.0460(4) Uani d . 1 1 . .
    H H6A 0.7027 0.5143 0.7890 0.055 Uiso calc R 1 1 . .
    H H6B 0.8726 0.4127 0.8689 0.055 Uiso calc R 1 1 . .
    C C7 0.9118(2) 0.5083(2) 0.63878(17) 0.0375(3) Uani d . 1 1 . .
    C C8 0.8268(2) 0.5812(3) 0.5089(2) 0.0513(5) Uani d . 1 1 . .
    H H8A 0.7099 0.6362 0.5139 0.062 Uiso calc R 1 1 . .
    C C9 1.0854(3) 0.4272(3) 0.6285(2) 0.0512(5) Uani d . 1 1 . .
    H H9A 1.1440 0.3775 0.7151 0.061 Uiso calc R 1 1 . .
loop_
    _atom_site_aniso_label
    _atom_site_aniso_U_11
    _atom_site_aniso_U_22
    _atom_site_aniso_U_33
    _atom_site_aniso_U_12
    _atom_site_aniso_U_13
    _atom_site_aniso_U_23
    P1 0.061(2) 0.066(2) 0.052(2) -0.0193(18) -0.0073(16) -0.0066(16)
    F1 0.183(8) 0.157(6) 0.133(5) -0.118(5) 0.029(4) -0.093(5)
    F2 0.131(7) 0.242(11) 0.180(9) 0.076(7) -0.016(6) -0.158(8)
    F3 0.213(9) 0.120(5) 0.224(8) -0.102(5) -0.040(7) -0.070(6)
    F4 0.060(2) 0.168(5) 0.049(2) -0.027(3) 0.0210(15) -0.013(3)
    F5 0.090(5) 0.284(12) 0.084(4) -0.030(6) -0.052(4) -0.026(6)
    F6 0.084(4) 0.078(3) 0.087(5) 0.005(2) 0.005(3) 0.035(3)
    P1X 0.0345(13) 0.0375(13) 0.0373(15) -0.0150(10) 0.0042(10) -0.0143(11)
    F1X 0.102(5) 0.148(7) 0.343(16) -0.096(5) -0.007(7) -0.013(8)
    F2X 0.073(4) 0.213(9) 0.061(3) -0.023(5) 0.027(3) -0.055(4)
    F3X 0.088(3) 0.092(4) 0.196(8) -0.060(3) -0.062(4) 0.064(5)
    F4X 0.115(5) 0.273(10) 0.239(9) -0.035(6) 0.011(5) -0.231(9)
    F5X 0.070(4) 0.105(4) 0.107(5) -0.005(3) -0.011(3) 0.041(3)
    F6X 0.089(5) 0.178(9) 0.048(3) -0.007(5) -0.026(3) -0.004(4)
    N1 0.0464(8) 0.0408(7) 0.0481(8) -0.0170(6) 0.0016(6) -0.0202(6)
    N2 0.0450(7) 0.0383(7) 0.0311(6) -0.0158(5) 0.0033(5) -0.0145(5)
    C1 0.0633(15) 0.0511(12) 0.114(2) -0.0112(11) -0.0112(14) -0.0229(14)
    C2 0.0608(12) 0.0401(9) 0.0745(14) -0.0204(8) 0.0033(10) -0.0211(9)
    C3 0.0789(14) 0.0595(12) 0.0443(10) -0.0269(10) 0.0003(9) -0.0286(9)
    C4 0.0739(13) 0.0520(10) 0.0319(8) -0.0240(9) -0.0003(8) -0.0170(7)
    C5 0.0519(9) 0.0406(8) 0.0356(7) -0.0179(7) 0.0035(6) -0.0146(6)
    C6 0.0636(11) 0.0412(8) 0.0374(8) -0.0244(8) 0.0100(7) -0.0177(7)
    C7 0.0481(9) 0.0326(7) 0.0328(7) -0.0135(6) 0.0019(6) -0.0143(6)
    C8 0.0389(9) 0.0648(12) 0.0444(9) -0.0058(8) -0.0033(7) -0.0231(9)
    C9 0.0506(10) 0.0611(11) 0.0360(8) -0.0064(8) -0.0097(7) -0.0181(8)
_geom_special_details
;
All e.s.d.'s (except the e.s.d. in the dihedral angle between two l.s. planes)
are estimated using the full covariance matrix. The cell e.s.d.'s are taken
into account individually in the estimation of e.s.d.'s in distances, angles
and torsion angles; correlations between e.s.d.'s in cell parameters are only
used when they are defined by crystal symmetry. An approximate (isotropic)
treatment of cell e.s.d.'s is used for estimating e.s.d.'s involving l.s.
planes.
;
loop_
    _geom_bond_atom_site_label_1
    _geom_bond_atom_site_label_2
    _geom_bond_site_symmetry_2
    _geom_bond_distance
    _geom_bond_publ_flag
    P1 F2 . 1.490(7) ?
    P1 F3 . 1.513(6) ?
    P1 F6 . 1.531(7) ?
    P1 F1 . 1.545(6) ?
    P1 F5 . 1.558(7) ?
    P1 F4 . 1.566(5) ?
    P1X F4X . 1.533(6) ?
    P1X F1X . 1.532(7) ?
    P1X F2X . 1.553(6) ?
    P1X F3X . 1.557(6) ?
    P1X F5X . 1.567(6) ?
    P1X F6X . 1.577(6) ?
    N1 C5 . 1.321(2) ?
    N1 C3 . 1.362(3) ?
    N1 C2 . 1.469(2) ?
    N2 C5 . 1.327(2) ?
    N2 C4 . 1.367(2) ?
    N2 C6 . 1.473(2) ?
    C1 C2 . 1.482(3) ?
    C1 H1A . 0.9600 ?
    C1 H1B . 0.9600 ?
    C1 H1C . 0.9600 ?
    C2 H2A . 0.9700 ?
    C2 H2B . 0.9700 ?
    C3 C4 . 1.347(3) ?
    C3 H3A . 0.9300 ?
    C4 H4A . 0.9300 ?
    C5 H5A . 0.9300 ?
    C6 C7 . 1.507(2) ?
    C6 H6A . 0.9700 ?
    C6 H6B . 0.9700 ?
    C7 C9 . 1.381(3) ?
    C7 C8 . 1.382(2) ?
    C8 C9 2_766 1.383(2) ?
    C8 H8A . 0.9300 ?
    C9 C8 2_766 1.383(2) ?
    C9 H9A . 0.9300 ?
loop_
    _geom_angle_atom_site_label_1
    _geom_angle_atom_site_label_2
    _geom_angle_atom_site_label_3
    _geom_angle_site_symmetry_1
    _geom_angle_site_symmetry_3
    _geom_angle
    _geom_angle_publ_flag
    F2 P1 F3 . . 82.7(7) ?
    F2 P1 F6 . . 98.2(6) ?
    F3 P1 F6 . . 90.4(5) ?
    F2 P1 F1 . . 100.0(7) ?
    F3 P1 F1 . . 175.0(6) ?
    F6 P1 F1 . . 93.3(6) ?
    F2 P1 F5 . . 88.9(6) ?
    F3 P1 F5 . . 98.9(7) ?
    F6 P1 F5 . . 169.0(8) ?
    F1 P1 F5 . . 77.1(6) ?
    F2 P1 F4 . . 165.7(7) ?
    F3 P1 F4 . . 86.3(5) ?
    F6 P1 F4 . . 90.8(5) ?
    F1 P1 F4 . . 90.4(4) ?
    F5 P1 F4 . . 83.8(5) ?
    F4X P1X F1X . . 90.9(6) ?
    F4X P1X F2X . . 163.0(8) ?
    F1X P1X F2X . . 74.1(7) ?
    F4X P1X F3X . . 89.2(5) ?
    F1X P1X F3X . . 176.8(6) ?
    F2X P1X F3X . . 105.3(6) ?
    F4X P1X F5X . . 100.5(7) ?
    F1X P1X F5X . . 99.7(6) ?
    F2X P1X F5X . . 90.0(5) ?
    F3X P1X F5X . . 83.5(5) ?
    F4X P1X F6X . . 88.6(6) ?
    F1X P1X F6X . . 92.3(7) ?
    F2X P1X F6X . . 84.2(6) ?
    F3X P1X F6X . . 84.5(5) ?
    F5X P1X F6X . . 164.7(7) ?
    C5 N1 C3 . . 108.48(15) ?
    C5 N1 C2 . . 125.15(17) ?
    C3 N1 C2 . . 126.35(17) ?
    C5 N2 C4 . . 108.49(15) ?
    C5 N2 C6 . . 127.06(14) ?
    C4 N2 C6 . . 124.27(15) ?
    C2 C1 H1A . . 109.5 ?
    C2 C1 H1B . . 109.5 ?
    H1A C1 H1B . . 109.5 ?
    C2 C1 H1C . . 109.5 ?
    H1A C1 H1C . . 109.5 ?
    H1B C1 H1C . . 109.5 ?
    N1 C2 C1 . . 111.63(19) ?
    N1 C2 H2A . . 109.3 ?
    C1 C2 H2A . . 109.3 ?
    N1 C2 H2B . . 109.3 ?
    C1 C2 H2B . . 109.3 ?
    H2A C2 H2B . . 108.0 ?
    C4 C3 N1 . . 107.53(16) ?
    C4 C3 H3A . . 126.2 ?
    N1 C3 H3A . . 126.2 ?
    C3 C4 N2 . . 106.79(17) ?
    C3 C4 H4A . . 126.6 ?
    N2 C4 H4A . . 126.6 ?
    N1 C5 N2 . . 108.71(15) ?
    N1 C5 H5A . . 125.6 ?
    N2 C5 H5A . . 125.6 ?
    N2 C6 C7 . . 112.44(14) ?
    N2 C6 H6A . . 109.1 ?
    C7 C6 H6A . . 109.1 ?
    N2 C6 H6B . . 109.1 ?
    C7 C6 H6B . . 109.1 ?
    H6A C6 H6B . . 107.8 ?
    C9 C7 C8 . . 118.74(15) ?
    C9 C7 C6 . . 121.03(16) ?
    C8 C7 C6 . . 120.23(17) ?
    C9 C8 C7 2_766 . 120.44(17) ?
    C9 C8 H8A 2_766 . 119.8 ?
    C7 C8 H8A . . 119.8 ?
    C7 C9 C8 . 2_766 120.82(16) ?
    C7 C9 H9A . . 119.6 ?
    C8 C9 H9A 2_766 . 119.6 ?
loop_
    _geom_torsion_atom_site_label_1
    _geom_torsion_atom_site_label_2
    _geom_torsion_atom_site_label_3
    _geom_torsion_atom_site_label_4
    _geom_torsion_site_symmetry_1
    _geom_torsion_site_symmetry_2
    _geom_torsion_site_symmetry_3
    _geom_torsion_site_symmetry_4
    _geom_torsion
    _geom_torsion_publ_flag
    C5 N1 C2 C1 . . . . 104.3(3) ?
    C3 N1 C2 C1 . . . . -73.6(3) ?
    C5 N1 C3 C4 . . . . -0.2(3) ?
    C2 N1 C3 C4 . . . . 178.0(2) ?
    N1 C3 C4 N2 . . . . 0.6(3) ?
    C5 N2 C4 C3 . . . . -0.9(2) ?
    C6 N2 C4 C3 . . . . -176.35(19) ?
    C3 N1 C5 N2 . . . . -0.4(2) ?
    C2 N1 C5 N2 . . . . -178.59(18) ?
    C4 N2 C5 N1 . . . . 0.8(2) ?
    C6 N2 C5 N1 . . . . 176.08(17) ?
    C5 N2 C6 C7 . . . . 29.1(3) ?
    C4 N2 C6 C7 . . . . -156.30(18) ?
    N2 C6 C7 C9 . . . . 90.2(2) ?
    N2 C6 C7 C8 . . . . -90.3(2) ?
    C9 C7 C8 C9 . . . 2_766 -0.1(3) ?
    C6 C7 C8 C9 . . . 2_766 -179.61(18) ?
    C8 C7 C9 C8 . . . 2_766 0.1(3) ?
    C6 C7 C9 C8 . . . 2_766 179.61(18) ?
loop_
    _geom_hbond_atom_site_label_D
    _geom_hbond_atom_site_label_H
    _geom_hbond_atom_site_label_A
    _geom_hbond_site_symmetry_A
    _geom_hbond_distance_DH
    _geom_hbond_distance_HA
    _geom_hbond_distance_DA
    _geom_hbond_angle_DHA
    _geom_hbond_publ_flag
    C3 H3A F1 2_677 0.93 2.49 3.408(10) 170 yes
    C4 H4A F3 2_667 0.93 2.48 3.369(11) 160 yes
    C5 H5A F6 2_676 0.93 2.32 3.211(8) 159 yes
_iucr_refine_instructions_details
;
TITL sfnolpethanem in P-1 (RT)
CELL 0.71073   8.5441   8.6018   9.5626  67.913  77.928  67.837
ZERR    1.00   0.0005   0.0005   0.0006   0.001   0.001   0.001
LATT  1
SFAC C H N F P
UNIT 18 24 4 12 2
SIZE 0.121 0.255 0.276
L.S. 10
BOND $H
FMAP 2 1 60
PLAN 20
rem DELU P1 > F6X
rem SIMU P1 > F6X
ACTA
CONF
WGHT    0.087000    0.167800
FVAR       1.18346   0.54645
PART 1
P1    5    0.280396    0.832535    0.761500    21.00000    0.05907    0.06342 =
         0.05089   -0.00685   -0.00649   -0.01957
F1    4    0.357500    0.962492    0.773997    21.00000    0.19473    0.18293 =
         0.14473   -0.10933    0.04031   -0.13434
F2    4    0.417028    0.754822    0.655897    21.00000    0.11028    0.20599 =
         0.15284   -0.13724   -0.00914    0.04759
F3    4    0.205671    0.696527    0.765538    21.00000    0.23361    0.10876 =
         0.22639   -0.05141   -0.06672   -0.10038
F4    4    0.142387    0.870498    0.892131    21.00000    0.06321    0.16974 =
         0.05153   -0.01727    0.02139   -0.02801
F5    4    0.397252    0.714241    0.893998    21.00000    0.08800    0.24190 =
         0.08554   -0.01321   -0.05246   -0.02444
F6    4    0.161012    0.976616    0.642483    21.00000    0.08097    0.08056 =
         0.07805    0.03358    0.00144    0.00291
SAME P1 > F6
PART 2
P1X   5    0.284288    0.829623    0.765642   -21.00000    0.03448    0.03760 =
         0.03748   -0.01469    0.00433   -0.01462
F1X   4    0.385253    0.958265    0.719428   -21.00000    0.09360    0.12854 =
         0.32460   -0.01530   -0.00653   -0.08478
F2X   4    0.416184    0.782965    0.636174   -21.00000    0.07791    0.24952 =
         0.06064   -0.04675    0.02951   -0.01443
F3X   4    0.175236    0.706912    0.805954   -21.00000    0.07956    0.09277 =
         0.19361    0.06112   -0.05619   -0.05783
F4X   4    0.157702    0.935044    0.863700   -21.00000    0.11254    0.26947 =
         0.24252   -0.23265    0.01066   -0.03474
F5X   4    0.398790    0.666812    0.886657   -21.00000    0.07147    0.09903 =
         0.10892    0.03652   -0.00652   -0.00379
F6X   4    0.165136    0.947434    0.630905   -21.00000    0.09101    0.18858 =
         0.05065   -0.01026   -0.02664   -0.00396
PART 0
N1    3    0.772683    0.947291    0.788983    11.00000    0.04611    0.04057 =
         0.04810   -0.02019    0.00161   -0.01681
N2    3    0.800886    0.677711    0.818503    11.00000    0.04492    0.03830 =
         0.03100   -0.01458    0.00334   -0.01585
C1    1    0.579077    1.253045    0.723598    11.00000    0.06291    0.05079 =
         0.11337   -0.02276   -0.01112   -0.01105
AFIX 137
H1A   2    0.571768    1.373501    0.664737    11.00000   -1.50000
H1B   2    0.540478    1.245284    0.827006    11.00000   -1.50000
H1C   2    0.509430    1.216425    0.684041    11.00000   -1.50000
AFIX   0
C2    1    0.757356    1.135674    0.715900    11.00000    0.06095    0.04009 =
         0.07416   -0.02109    0.00334   -0.02055
AFIX  23
H2A   2    0.800970    1.155982    0.610739    11.00000   -1.20000
H2B   2    0.825416    1.165134    0.765244    11.00000   -1.20000
AFIX   0
C3    1    0.758658    0.860571    0.940668    11.00000    0.07873    0.05937 =
         0.04403   -0.02844    0.00025   -0.02691
AFIX  43
H3A   2    0.740958    0.908982    1.017056    11.00000   -1.20000
AFIX   0
C4    1    0.775088    0.691995    0.959857    11.00000    0.07379    0.05197 =
         0.03171   -0.01700   -0.00013   -0.02412
AFIX  43
H4A   2    0.769895    0.602535    1.051540    11.00000   -1.20000
AFIX   0
C5    1    0.797452    0.834500    0.717050    11.00000    0.05162    0.04053 =
         0.03557   -0.01466    0.00347   -0.01779
AFIX  43
H5A   2    0.810349    0.860710    0.612545    11.00000   -1.20000
AFIX   0
C6    1    0.815530    0.516716    0.788416    11.00000    0.06328    0.04097 =
         0.03737   -0.01771    0.01017   -0.02427
AFIX  23
H6A   2    0.702857    0.514172    0.788984    11.00000   -1.20000
H6B   2    0.872720    0.412726    0.868886    11.00000   -1.20000
AFIX   0
C7    1    0.911886    0.508280    0.638782    11.00000    0.04783    0.03239 =
         0.03271   -0.01425    0.00194   -0.01337
C8    1    0.826888    0.581183    0.508820    11.00000    0.03886    0.06469 =
         0.04407   -0.02292   -0.00317   -0.00597
AFIX  43
H8A   2    0.709940    0.636173    0.513857    11.00000   -1.20000
AFIX   0
C9    1    1.085272    0.427193    0.628565    11.00000    0.05046    0.06082 =
         0.03589   -0.01793   -0.00968   -0.00648
AFIX  43
H9A   2    1.143868    0.377511    0.715164    11.00000   -1.20000
HKLF 4
REM  sfnolpethanem in P-1 (RT)
REM R1 =  0.0534 for   2968 Fo > 4sig(Fo)  and  0.0713 for all   3996 data
REM    228 parameters refined using     78 restraints
END
WGHT      0.0872      0.1654
REM Highest difference peak  0.407,  deepest hole -0.378,  1-sigma level  0.050
Q1    1   0.1674  0.7818  0.7149  11.00000  0.05    0.41
Q2    1   0.3580  0.6405  0.7708  11.00000  0.05    0.40
Q3    1   0.2166  1.0202  0.7571  11.00000  0.05    0.36
Q4    1   0.2734  1.0230  0.6538  11.00000  0.05    0.32
Q5    1   0.3361  0.6676  0.6695  11.00000  0.05    0.27
Q6    1   0.2641  0.6774  0.8481  11.00000  0.05    0.25
Q7    1   0.1293  0.9943  0.8535  11.00000  0.05    0.24
Q8    1   0.8757  0.6004  0.4423  11.00000  0.05    0.22
Q9    1   0.4544  0.6701  0.7945  11.00000  0.05    0.22
Q10   1   0.4149  0.8256  0.8425  11.00000  0.05    0.22
Q11   1   0.1201  0.7834  0.8618  11.00000  0.05    0.21
Q12   1   0.3586  0.9163  0.5812  11.00000  0.05    0.21
Q13   1   0.8720  0.5508  0.5729  11.00000  0.05    0.21
Q14   1   0.1348  0.8776  0.9144  11.00000  0.05    0.21
Q15   1   1.0159  0.5156  0.6172  11.00000  0.05    0.21
Q16   1   0.8627  0.5236  0.7028  11.00000  0.05    0.20
Q17   1   0.4577  0.7564  0.6322  11.00000  0.05    0.20
Q18   1   0.2888  0.7801  0.9388  11.00000  0.05    0.19
Q19   1   0.8634  1.1515  0.6739  11.00000  0.05    0.18
Q20   1   0.7959  0.7546  0.9551  11.00000  0.05    0.18
;
data_global
_journal_date_recd_electronic     2012-06-25
_journal_date_accepted     2012-06-26
_journal_name_full     'Acta Crystallographica, Section E'
_journal_year     2012
_journal_volume     68
_journal_issue      7
_journal_page_first     o2280
_journal_page_last     o2280
_journal_paper_category     QO
_journal_paper_doi     10.1107/S1600536812028966
_journal_coeditor_code     HB6877
_publ_contact_author_name     'Hoong-Kun Fun'
_publ_contact_author_address
;
X-ray Crystallography Unit
School of Physics
Universiti Sains Malaysia
11800 USM, Penang
Malaysia
;
_publ_contact_author_email     'hkfun@usm.my'
_publ_contact_author_fax     '604 6579150'
_publ_contact_author_phone     '604 6533652'
_publ_section_title
;
3,3'-Diethyl-1,1'-(1,4-phenylenedimethylene)diimidazol-3-ium
bis(hexafluorophosphate)
;
loop_
    _publ_author_name
    _publ_author_footnote
    _publ_author_address
    'Haque, Rosenani A.' .
;
School of Chemical Sciences
Universiti Sains Malaysia
11800 USM, Penang
Malaysia
;
    'Nasri, S. Fatimah' .
;
School of Chemical Sciences
Universiti Sains Malaysia
11800 USM, Penang
Malaysia
;
    'Rosli, Mohd Mustaqim' .
;
X-ray Crystallography Unit
School of Physics
Universiti Sains Malaysia
11800 USM, Penang
Malaysia
;
    'Fun, Hoong-Kun'
;
Thomson Reuters ResearcherID: A-3561-2009.
;
;
X-ray Crystallography Unit
School of Physics
Universiti Sains Malaysia
11800 USM, Penang
Malaysia
;
