# Supplementary material for: 3,3′-Diethyl-1,1′-(1,4-phenyl­ene­dimethyl­ene)diimidazol-3-ium bis­(hexa­fluoro­phosphate)
Source: Acta Crystallogr Sect E Struct Rep Online. 2012 Jun 30;68(Pt 7):o2280. doi: 10.1107/S1600536812028966 (PMC3394059; doi:10.1107/S1600536812028966)
Supplement: Supplementary file 2 [file e-68-o2280-Isup2.hkl]

# 
# h,k,l, Fc-squared, Fo-squared, sigma(Fo-squared) and status flag 
# 
data_I
_shelx_title ' sfnolpethanem in P-1 (RT)' 
_shelx_refln_list_code          4 
_shelx_F_calc_maximum       86.35 
_exptl_crystal_F_000       298.00 
_reflns_d_resolution_high  0.6773 
 
loop_ 
 _symmetry_equiv_pos_as_xyz 
 'x, y, z' 
 '-x, -y, -z' 
 
_cell_length_a     8.5441 
_cell_length_b     8.6018 
_cell_length_c     9.5626 
_cell_angle_alpha  67.913 
_cell_angle_beta   77.928 
_cell_angle_gamma  67.837 
 
_shelx_F_squared_multiplier     1.000 
 
loop_ 
 _refln_index_h 
 _refln_index_k 
 _refln_index_l 
 _refln_F_squared_calc 
 _refln_F_squared_meas 
 _refln_F_squared_sigma 
 _refln_observed_status 
   2   0   0     7456.63     7012.72     54.93 o 
   3   0   0     2120.74     2038.63     13.63 o 
   4   0   0       17.55       21.88      0.29 o 
   5   0   0      395.03      359.89      2.45 o 
   6   0   0       79.01       79.46      0.66 o 
   7   0   0       11.73       18.19      0.80 o 
   8   0   0       12.16        9.24      0.77 o 
   9   0   0       13.06       12.53      0.89 o 
  10   0   0        8.88        6.99      0.80 o 
  11   0   0        3.29        4.24      0.75 o 
 -11   1   0        2.06        1.28      0.65 o 
 -10   1   0        0.03        0.26      0.49 o 
  -9   1   0        0.22        0.75      0.48 o 
  -8   1   0       27.81       26.78      0.65 o 
  -7   1   0       82.19       78.34      1.02 o 
  -6   1   0      133.29      128.57      1.39 o 
  -5   1   0        1.14        0.59      0.21 o 
  -4   1   0       92.71      104.90      0.98 o 
  -3   1   0      517.09      536.18      4.37 o 
  -2   1   0      112.19      115.90      2.31 o 
  -1   1   0     1972.55     1982.58     11.95 o 
   0   1   0      725.52      747.41      6.22 o 
   1   1   0       81.82      104.82      1.48 o 
   2   1   0     6254.77     6280.05     63.12 o 
   3   1   0     1088.34     1058.08     10.88 o 
   4   1   0       57.25       80.58      2.21 o 
   5   1   0        5.77        8.16      0.61 o 
   6   1   0      205.26      241.71      2.07 o 
   7   1   0        1.56        1.97      0.22 o 
   8   1   0      271.49      290.97      4.17 o 
   9   1   0        0.00        0.24      0.33 o 
  10   1   0       10.25       11.38      0.88 o 
  11   1   0        2.32        3.33      0.66 o 
 -10   2   0        2.90        1.97      0.64 o 
  -9   2   0        3.93        3.96      0.37 o 
  -8   2   0       12.68        8.38      0.77 o 
  -7   2   0       38.00       36.28      0.96 o 
  -6   2   0      150.01      151.00      2.05 o 
  -4   2   0      145.87      147.56      2.08 o 
  -3   2   0        4.60        8.75      0.37 o 
  -2   2   0      158.34      190.12      1.14 o 
  -1   2   0        0.17        2.00      0.26 o 
   0   2   0      123.17      115.69      1.03 o 
   1   2   0     6057.22     6003.99     32.42 o 
   2   2   0      384.81      369.56      7.28 o 
   3   2   0       71.45       69.51      0.65 o 
   4   2   0       75.36       81.02      1.56 o 
   5   2   0       85.67       94.58      1.85 o 
   6   2   0       17.68       23.43      0.98 o 
   7   2   0       37.10       39.59      1.85 o 
   8   2   0       52.86       61.88      1.14 o 
   9   2   0        0.02        0.02      0.32 o 
  10   2   0       25.71       26.36      3.11 o 
  11   2   0        0.77        1.21      0.48 o 
  12   2   0        7.01        5.50      1.08 o 
 -10   3   0        1.31        0.95      0.61 o 
  -9   3   0        0.02       -0.31      0.31 o 
  -8   3   0        0.21        0.20      0.30 o 
  -7   3   0       17.90       17.17      0.78 o 
  -6   3   0       27.06       24.59      0.87 o 
  -5   3   0      251.78      254.12      3.03 o 
  -4   3   0      160.80      159.56      5.44 o 
  -3   3   0        2.08        0.89      0.21 o 
  -2   3   0       35.78       32.84      0.54 o 
  -1   3   0       66.76       58.26      1.96 o 
   0   3   0       81.51       81.09      0.87 o 
   1   3   0      613.77      643.79      4.57 o 
   2   3   0       67.55       64.57      0.99 o 
   3   3   0      113.62      105.02      2.03 o 
   4   3   0       67.59       51.95      0.62 o 
   5   3   0      181.81      180.80      1.41 o 
   6   3   0       36.98       38.07      0.63 o 
   7   3   0       77.71       86.08      1.02 o 
   8   3   0        1.13        1.22      0.49 o 
   9   3   0       47.45       49.47      1.10 o 
  10   3   0        0.49        1.12      0.38 o 
  11   3   0        3.87        5.98      1.23 o 
  12   3   0        0.06       -0.37      0.42 o 
  -9   4   0        1.43        0.18      0.62 o 
  -8   4   0        0.01       -0.21      0.35 o 
  -7   4   0        3.60        3.40      0.60 o 
  -6   4   0        9.01        6.86      0.81 o 
  -5   4   0       84.55       90.67      1.79 o 
  -4   4   0        6.74        5.67      0.52 o 
  -3   4   0      327.21      365.00      3.28 o 
  -2   4   0       24.54       24.05      0.57 o 
  -1   4   0        1.10        2.92      0.27 o 
   0   4   0        0.18        0.04      0.14 o 
   1   4   0       34.96       34.43      0.66 o 
   2   4   0      742.07      697.29      4.07 o 
   3   4   0      591.29      562.03      3.73 o 
   4   4   0      707.13      646.72      8.95 o 
   5   4   0      113.33      134.02      1.67 o 
   6   4   0      114.47      107.16      0.92 o 
   7   4   0        0.00       -0.13      0.27 o 
   8   4   0       17.04       15.23      0.96 o 
   9   4   0        0.23        1.02      0.34 o 
  10   4   0        0.01       -0.12      0.38 o 
  11   4   0        3.59        3.53      1.61 o 
  12   4   0        0.57       -0.23      0.62 o 
  -8   5   0        0.12       -0.42      0.58 o 
  -7   5   0        1.61        1.22      0.44 o 
  -6   5   0        2.49        2.68      0.49 o 
  -5   5   0        0.45        0.45      0.34 o 
  -4   5   0       55.13       58.48      1.42 o 
  -3   5   0        4.15        3.91      0.43 o 
  -2   5   0        0.89        1.06      0.37 o 
  -1   5   0        9.48       14.27      0.59 o 
   0   5   0       30.74       25.61      0.60 o 
   1   5   0      128.32      177.39      1.95 o 
   2   5   0        3.42        5.41      0.31 o 
   3   5   0      513.84      529.94      3.74 o 
   4   5   0      176.23      172.64      3.63 o 
   5   5   0      324.46      322.99      5.26 o 
   6   5   0       95.50       98.36      1.46 o 
   7   5   0       77.59       80.88      0.92 o 
   8   5   0        4.06        4.55      0.93 o 
   9   5   0       12.75       10.17      0.83 o 
  10   5   0        4.81        5.46      0.67 o 
  11   5   0        0.79       -0.50      0.50 o 
  12   5   0        1.17        0.16      0.58 o 
  -7   6   0        0.21       -0.38      0.38 o 
  -6   6   0        0.08       -0.33      0.36 o 
  -5   6   0        0.40       -0.26      0.34 o 
  -4   6   0       19.33       17.92      0.83 o 
  -3   6   0        0.68        0.82      0.25 o 
  -2   6   0      172.48      165.47      1.80 o 
  -1   6   0        0.00        0.16      0.25 o 
   0   6   0      252.80      269.53      2.21 o 
   1   6   0       24.98       31.33      0.86 o 
   2   6   0      329.19      361.06      3.16 o 
   3   6   0       10.43       14.58      0.74 o 
   4   6   0      118.31      118.04      2.38 o 
   5   6   0       14.59       17.77      1.36 o 
   6   6   0        0.01       -0.25      0.34 o 
   7   6   0        0.07       -0.02      0.23 o 
   8   6   0        3.32        4.19      0.64 o 
   9   6   0       17.23       15.20      1.30 o 
  10   6   0        2.50        1.41      0.56 o 
  11   6   0       12.60       12.79      1.02 o 
  12   6   0        1.65        0.59      0.55 o 
  -6   7   0        8.15        9.09      0.88 o 
  -5   7   0        0.28        0.20      0.43 o 
  -4   7   0        8.08        8.18      0.84 o 
  -3   7   0        0.26        0.35      0.35 o 
  -2   7   0        1.04        2.32      0.37 o 
  -1   7   0        1.17        1.20      0.38 o 
   0   7   0       36.52       34.25      0.94 o 
   1   7   0        0.31       -0.39      0.39 o 
   2   7   0      178.24      186.36      2.10 o 
   3   7   0        4.95        7.05      0.43 o 
   4   7   0      221.46      234.03      3.86 o 
   5   7   0        1.14        0.78      0.48 o 
   6   7   0       69.15       71.44      3.06 o 
   7   7   0        0.29        0.66      0.30 o 
   8   7   0       49.98       51.11      1.38 o 
   9   7   0        0.05        0.02      0.48 o 
  10   7   0       17.59       16.34      1.24 o 
  11   7   0        1.04        1.02      0.62 o 
  -5   8   0        0.36        0.77      0.62 o 
  -4   8   0        8.89       10.79      0.91 o 
  -3   8   0        1.47        1.86      0.52 o 
  -2   8   0       18.77       18.72      1.10 o 
  -1   8   0       10.37       10.14      0.77 o 
   0   8   0        9.60        7.69      0.70 o 
   1   8   0       13.56       10.00      0.75 o 
   2   8   0       24.46       29.31      0.83 o 
   3   8   0        1.97        2.38      0.33 o 
   4   8   0        1.06        2.70      0.87 o 
   5   8   0        3.22        1.77      0.98 o 
   6   8   0       17.85       16.55      1.23 o 
   7   8   0        0.62        0.83      0.35 o 
   8   8   0       19.50       18.20      1.10 o 
   9   8   0        0.00        0.23      0.27 o 
  10   8   0       19.73       19.33      1.42 o 
  11   8   0        0.43        0.16      0.61 o 
  -4   9   0        0.00       -0.15      0.48 o 
  -3   9   0        0.29        0.80      0.84 o 
  -2   9   0        5.53        5.52      0.66 o 
  -1   9   0        1.94        1.98      0.66 o 
   0   9   0       27.15       25.48      1.10 o 
   1   9   0        0.35       -0.27      0.45 o 
   2   9   0       15.30       11.81      0.80 o 
   3   9   0        0.23       -0.10      0.54 o 
   4   9   0       13.73       14.86      1.24 o 
   5   9   0        8.13        8.06      0.98 o 
   6   9   0        8.21        8.03      0.74 o 
   7   9   0        6.03        6.11      0.90 o 
   8   9   0        0.02       -0.33      0.36 o 
   9   9   0        5.65        4.98      0.59 o 
  10   9   0        0.31       -0.21      0.59 o 
  -2  10   0        0.22       -0.20      0.65 o 
  -1  10   0        5.27        6.66      0.77 o 
   0  10   0        1.37        1.66      0.84 o 
   1  10   0        0.00       -0.37      0.51 o 
   2  10   0        9.92       10.96      0.83 o 
   3  10   0        0.60        1.38      1.10 o 
   4  10   0       16.91       20.90      1.05 o 
   5  10   0        2.44        2.35      0.59 o 
   6  10   0       16.18       16.98      1.10 o 
   7  10   0        0.83        0.01      0.44 o 
   8  10   0       12.30        8.17      1.14 o 
   9  10   0        0.16        0.12      0.67 o 
   0  11   0        3.75        4.73      0.84 o 
   1  11   0        4.52        4.76      0.83 o 
   2  11   0        3.97        6.22      1.47 o 
   3  11   0        4.07        5.76      1.56 o 
   4  11   0        3.80        6.06      1.14 o 
   5  11   0        7.40        6.34      1.27 o 
   6  11   0        9.98       10.85      1.42 o 
   7  11   0       11.02       13.26      2.00 o 
  -6 -11   1        0.06       -0.01      0.73 o 
  -4 -11   1        5.29        4.28      1.52 o 
  -3 -11   1        3.86        4.57      1.48 o 
  -2 -11   1        2.73        4.53      1.35 o 
  -1 -11   1        5.27        3.36      1.49 o 
  -8 -10   1        2.19        1.41      1.58 o 
  -7 -10   1        0.39        0.79      0.58 o 
  -6 -10   1        0.02        0.59      0.70 o 
  -5 -10   1        1.39        0.70      0.97 o 
  -4 -10   1        0.72        3.70      1.43 o 
  -3 -10   1        1.12       -0.80      0.97 o 
  -2 -10   1        4.77        3.51      0.65 o 
  -1 -10   1        4.12        5.29      0.75 o 
   0 -10   1        8.93       10.48      0.91 o 
   1 -10   1        0.08       -0.51      0.72 o 
   2 -10   1        0.78        0.07      1.20 o 
 -10  -9   1        0.50        0.76      0.71 o 
  -9  -9   1        0.00        0.24      0.63 o 
  -8  -9   1        6.62        6.33      0.66 o 
  -7  -9   1        2.49        1.84      0.69 o 
  -6  -9   1        7.52        5.42      0.89 o 
  -5  -9   1        0.01       -0.60      0.82 o 
  -4  -9   1        0.59        1.00      0.54 o 
  -3  -9   1        9.37        8.38      0.97 o 
  -2  -9   1        1.59        2.28      0.53 o 
  -1  -9   1        4.22        3.42      0.74 o 
   0  -9   1        0.10        0.40      0.58 o 
   1  -9   1        2.03        1.43      0.54 o 
   2  -9   1        8.14        9.27      1.36 o 
   3  -9   1        1.18        0.62      1.16 o 
   4  -9   1        4.16        4.94      1.57 o 
 -10  -8   1        6.71        7.60      1.05 o 
  -9  -8   1       14.45       14.52      0.78 o 
  -8  -8   1       16.55       16.21      0.85 o 
  -7  -8   1       11.51       12.87      1.16 o 
  -6  -8   1        7.18        7.28      1.21 o 
  -5  -8   1        2.11        2.52      0.76 o 
  -4  -8   1       20.84       21.33      1.30 o 
  -3  -8   1       10.08       10.20      0.84 o 
  -2  -8   1       15.81       12.53      0.77 o 
  -1  -8   1        4.16        4.94      0.63 o 
   0  -8   1        0.95       -0.02      0.52 o 
   1  -8   1       10.73       11.87      0.82 o 
   2  -8   1        2.48        2.95      0.56 o 
   3  -8   1        0.00       -0.20      0.56 o 
   4  -8   1        0.24        0.17      0.59 o 
   5  -8   1        1.61       -0.02      1.04 o 
 -11  -7   1        0.63        0.15      0.62 o 
 -10  -7   1       16.39       12.68      1.87 o 
  -9  -7   1        0.15       -0.36      0.46 o 
  -8  -7   1        1.14        1.15      0.40 o 
  -7  -7   1        3.77        5.13      0.89 o 
  -6  -7   1       13.97       12.63      1.06 o 
  -5  -7   1        6.82        8.44      0.88 o 
  -4  -7   1       40.77       40.85      1.51 o 
  -3  -7   1        0.06       -0.20      0.25 o 
  -2  -7   1      277.39      279.14      3.29 o 
  -1  -7   1       34.78       32.41      0.93 o 
   0  -7   1      219.15      210.18      3.81 o 
   1  -7   1       17.88       19.26      0.79 o 
   2  -7   1       10.32        8.50      0.60 o 
   3  -7   1        0.55        0.58      0.43 o 
   4  -7   1        8.53        7.66      0.67 o 
   5  -7   1        0.09        0.21      0.47 o 
   6  -7   1        2.83        1.50      0.78 o 
 -11  -6   1        1.21        0.27      0.78 o 
 -10  -6   1        1.15        1.09      0.57 o 
  -9  -6   1        1.98        1.85      0.59 o 
  -8  -6   1       25.81       25.19      0.77 o 
  -7  -6   1        1.35        1.66      0.74 o 
  -6  -6   1       41.77       43.95      1.52 o 
  -5  -6   1        1.61        1.60      0.56 o 
  -4  -6   1       25.07       32.36      1.93 o 
  -3  -6   1        4.80        6.95      0.51 o 
  -2  -6   1       35.08       38.82      0.79 o 
  -1  -6   1       11.11       18.56      0.55 o 
   0  -6   1       30.50       31.51      0.71 o 
   1  -6   1        0.86        0.48      0.27 o 
   2  -6   1      101.00       96.56      1.46 o 
   3  -6   1        0.01        0.03      0.24 o 
   4  -6   1       21.55       21.27      0.88 o 
   5  -6   1        1.88        2.10      0.49 o 
   6  -6   1       19.23       20.57      1.13 o 
   7  -6   1        0.03        0.81      0.66 o 
 -11  -5   1        9.40        8.98      0.99 o 
 -10  -5   1        0.69        0.66      0.47 o 
  -9  -5   1       23.18       24.01      1.13 o 
  -8  -5   1        4.96        4.70      0.64 o 
  -7  -5   1       16.13       14.29      1.00 o 
  -6  -5   1       10.25       12.63      0.89 o 
  -5  -5   1        4.38        6.04      1.58 o 
  -4  -5   1      110.76       97.41      1.59 o 
  -3  -5   1       25.82       25.71      0.72 o 
  -2  -5   1      135.37      133.24      1.26 o 
  -1  -5   1       79.96       89.90      1.06 o 
   0  -5   1      239.72      261.78      1.94 o 
   1  -5   1      130.19      141.57      1.40 o 
   2  -5   1       41.13       48.20      0.88 o 
   3  -5   1        1.89        1.81      0.26 o 
   4  -5   1        0.07        0.34      0.33 o 
   5  -5   1        0.65        1.31      0.40 o 
   6  -5   1        2.34        1.87      0.47 o 
   7  -5   1        3.92        5.80      0.67 o 
   8  -5   1        5.65        6.72      1.05 o 
 -12  -4   1        2.14        1.61      0.65 o 
 -11  -4   1        2.87        3.30      0.62 o 
 -10  -4   1        4.22        4.14      0.56 o 
  -9  -4   1        5.89        5.19      0.71 o 
  -8  -4   1       18.53       24.98      0.92 o 
  -7  -4   1      125.47      130.11      1.58 o 
  -6  -4   1       19.09       20.90      0.52 o 
  -5  -4   1      379.48      358.78      5.60 o 
  -4  -4   1        3.73        7.73      0.45 o 
  -3  -4   1        9.48        4.06      0.25 o 
  -2  -4   1      150.78      181.87      1.42 o 
  -1  -4   1       37.16       53.05      0.83 o 
   0  -4   1        8.24       10.55      0.50 o 
   1  -4   1      137.95      145.90      1.23 o 
   2  -4   1      153.28      166.78      1.48 o 
   3  -4   1      176.68      167.63      1.96 o 
   4  -4   1       81.57       85.19      1.97 o 
   5  -4   1       23.94       23.87      0.91 o 
   6  -4   1       25.42       29.15      1.07 o 
   7  -4   1        6.89        6.79      0.63 o 
   8  -4   1        1.62        1.90      0.46 o 
   9  -4   1        2.85        2.77      0.75 o 
 -12  -3   1        0.88        0.21      0.53 o 
 -11  -3   1        0.47        0.46      0.49 o 
 -10  -3   1        0.89        1.13      0.43 o 
  -9  -3   1        0.03        0.38      0.32 o 
  -8  -3   1       25.20       25.40      1.00 o 
  -7  -3   1       15.20       11.30      0.71 o 
  -6  -3   1      270.40      260.81      1.99 o 
  -5  -3   1      295.68      291.46      2.25 o 
  -4  -3   1      129.30       88.31      1.02 o 
  -3  -3   1       71.03       57.99      1.89 o 
  -2  -3   1       31.59       27.24      0.37 o 
  -1  -3   1      164.04      160.83      2.37 o 
   0  -3   1      212.64      220.47      1.57 o 
   1  -3   1        4.79        1.41      0.20 o 
   2  -3   1       30.19       21.98      0.41 o 
   3  -3   1        6.16        5.64      0.32 o 
   4  -3   1       79.86       77.58      2.36 o 
   5  -3   1        0.09        0.39      0.30 o 
   6  -3   1       19.58       18.32      0.79 o 
   7  -3   1        4.34        4.52      0.49 o 
   8  -3   1        9.57        9.39      0.67 o 
   9  -3   1        4.82        6.44      0.58 o 
  10  -3   1        3.03        3.70      0.81 o 
 -11  -2   1        2.03        3.21      0.63 o 
 -10  -2   1        0.03        0.05      0.58 o 
  -9  -2   1        5.67        7.65      1.08 o 
  -8  -2   1        7.73        7.60      0.75 o 
  -7  -2   1       74.14       83.97      2.38 o 
  -6  -2   1       86.30       94.05      1.13 o 
  -5  -2   1       47.77       42.22      0.47 o 
  -4  -2   1      125.79      120.60      0.95 o 
  -3  -2   1        1.36        0.90      0.19 o 
  -2  -2   1        2.46        2.81      0.34 o 
  -1  -2   1      140.95      143.28      1.16 o 
   0  -2   1        3.35        0.50      0.12 o 
   1  -2   1      112.45      100.25      0.84 o 
   2  -2   1        5.32        1.45      0.13 o 
   3  -2   1      406.47      354.81      2.77 o 
   4  -2   1        0.12        0.27      0.22 o 
   6  -2   1        2.03        1.83      0.32 o 
   7  -2   1       39.29       39.29      1.01 o 
   8  -2   1        0.36        0.23      0.60 o 
   9  -2   1        1.28        1.52      0.54 o 
  10  -2   1        0.20        0.19      0.65 o 
 -11  -1   1        1.52        2.15      0.60 o 
 -10  -1   1       14.97       15.67      1.02 o 
  -9  -1   1        5.40        6.38      1.35 o 
  -8  -1   1       25.61       26.36      0.87 o 
  -7  -1   1        2.87        3.89      0.48 o 
  -6  -1   1        2.76        3.22      0.26 o 
  -5  -1   1        0.30        0.63      0.12 o 
  -4  -1   1       24.96       28.63      0.35 o 
  -3  -1   1       24.97       36.54      0.61 o 
  -2  -1   1     1308.86     1331.30      9.15 o 
  -1  -1   1      211.20      245.87      1.47 o 
   0  -1   1     6519.02     6296.68     47.89 o 
   1  -1   1     1511.50     1513.52      9.64 o 
   2  -1   1     1314.62     1222.37     17.55 o 
   3  -1   1      103.50      100.56      1.58 o 
   4  -1   1        0.28        4.09      0.27 o 
   5  -1   1        6.83        7.57      0.40 o 
   6  -1   1       32.90       29.66      0.66 o 
   7  -1   1       25.52       29.74      0.85 o 
   8  -1   1        0.14        0.10      0.27 o 
   9  -1   1       15.33       15.32      1.03 o 
  10  -1   1        1.38        1.46      0.56 o 
  11  -1   1        5.45        5.66      0.86 o 
 -11   0   1        3.28        4.19      1.78 o 
 -10   0   1        9.18       11.71      1.02 o 
  -9   0   1        0.06        0.08      0.40 o 
  -8   0   1       55.07       60.53      1.61 o 
  -7   0   1        1.51        1.06      0.18 o 
  -6   0   1      194.19      199.42      1.67 o 
  -5   0   1      191.65      208.75      1.67 o 
  -4   0   1       31.47       22.56      0.41 o 
  -3   0   1      509.87      532.80      4.34 o 
  -2   0   1        9.06        8.51      0.26 o 
  -1   0   1      487.26      540.78      3.64 o 
   0   0   1       91.11       67.42      0.62 o 
   1   0   1       21.57       40.19      0.56 o 
   2   0   1     2552.10     2441.10     19.28 o 
   3   0   1      678.32      693.27      4.69 o 
   4   0   1      517.31      520.37      3.03 o 
   5   0   1       19.26       19.01      0.30 o 
   6   0   1      276.10      273.90      2.68 o 
   7   0   1        2.55        4.48      0.85 o 
   8   0   1      192.56      191.75      3.55 o 
   9   0   1        2.76        2.49      0.70 o 
  10   0   1       14.28       12.11      0.97 o 
  11   0   1        0.61        0.86      0.86 o 
 -11   1   1        0.64        1.26      0.59 o 
 -10   1   1        1.40        1.21      0.56 o 
  -9   1   1       14.64       12.71      1.02 o 
  -8   1   1       23.13       23.03      0.67 o 
  -7   1   1       68.08       61.87      1.14 o 
  -6   1   1       45.53       44.80      0.83 o 
  -5   1   1       27.67       21.73      0.89 o 
  -4   1   1       87.35       74.92      0.87 o 
  -3   1   1      198.51      209.15      3.51 o 
  -2   1   1      878.28      859.95      7.66 o 
  -1   1   1        4.14        3.14      0.10 o 
   0   1   1     3707.43     3511.57     22.73 o 
   1   1   1     1154.36     1226.28     11.34 o 
   2   1   1     2746.48     2793.94     22.00 o 
   3   1   1     1398.32     1307.48     13.21 o 
   4   1   1        1.04        0.33      0.33 o 
   5   1   1     1403.43     1362.81     14.22 o 
   6   1   1      168.31      173.19      5.36 o 
   7   1   1        0.11        1.17      0.27 o 
   8   1   1      105.26      109.37      5.17 o 
   9   1   1        1.80        3.12      0.93 o 
  10   1   1       49.63       44.26      2.02 o 
  11   1   1        0.05       -0.06      0.43 o 
  12   1   1       13.36       14.26      2.15 o 
 -10   2   1        7.42        8.88      1.03 o 
  -9   2   1        3.25        2.45      0.35 o 
  -8   2   1        7.28        6.09      0.50 o 
  -7   2   1       33.00       32.36      0.92 o 
  -6   2   1        0.51        0.01      0.24 o 
  -4   2   1       22.62       22.61      0.50 o 
  -3   2   1        0.78        2.27      0.15 o 
  -2   2   1      112.88      109.43      0.82 o 
  -1   2   1       21.92       18.68      0.31 o 
   0   2   1     2886.15     2775.92     16.90 o 
   1   2   1     1751.69     1703.22      8.60 o 
   2   2   1      305.49      327.42      3.25 o 
   3   2   1       85.79       69.86      1.27 o 
   4   2   1        0.11        0.33      0.30 o 
   5   2   1        0.22        0.50      0.45 o 
   6   2   1       55.73       70.97      1.85 o 
   7   2   1        4.12        7.50      0.71 o 
   8   2   1        8.34        9.56      1.02 o 
   9   2   1       24.30       26.46      2.02 o 
  10   2   1        0.71        1.43      0.83 o 
  11   2   1        2.11        3.01      0.52 o 
  12   2   1        0.26        0.61      1.13 o 
 -10   3   1        0.96        0.96      0.62 o 
  -9   3   1        1.21        0.60      0.81 o 
  -8   3   1        3.52        2.62      0.42 o 
  -7   3   1       17.06       14.94      0.77 o 
  -6   3   1       99.80       90.21      1.65 o 
  -5   3   1       48.70       58.95      1.26 o 
  -4   3   1      109.79      108.81      1.68 o 
  -3   3   1      195.41      217.17      1.50 o 
  -2   3   1      128.05      142.48      1.04 o 
  -1   3   1      109.23      110.38      1.20 o 
   0   3   1       17.13       19.30      0.37 o 
   1   3   1      623.58      677.37      4.79 o 
   2   3   1      705.50      725.68      6.13 o 
   3   3   1      508.71      482.95      4.80 o 
   4   3   1      250.35      206.60      1.98 o 
   5   3   1      184.28      172.53      2.71 o 
   6   3   1       59.29       49.48      1.40 o 
   7   3   1        5.24        8.44      0.76 o 
   8   3   1       56.73       61.73      1.83 o 
   9   3   1        0.07        0.07      0.60 o 
  10   3   1        4.02        6.37      1.32 o 
  11   3   1        1.31        0.67      0.69 o 
  12   3   1        0.01       -0.11      0.37 o 
  -9   4   1       13.96       16.21      1.38 o 
  -8   4   1        0.22        0.02      0.35 o 
  -7   4   1       20.19       18.38      1.65 o 
  -6   4   1        0.06        0.19      0.30 o 
  -5   4   1       21.96       22.76      0.88 o 
  -4   4   1       75.76       82.87      1.57 o 
  -3   4   1       70.65       74.21      1.17 o 
  -2   4   1       47.90       38.79      0.61 o 
  -1   4   1       24.36       28.92      0.59 o 
   0   4   1      441.80      483.19      3.07 o 
   1   4   1      334.15      302.55      2.90 o 
   2   4   1      167.81      153.37      1.16 o 
   3   4   1      233.46      199.83      9.28 o 
   4   4   1       41.40       34.35      0.64 o 
   5   4   1      433.65      378.13      2.93 o 
   6   4   1       74.28       61.50      0.85 o 
   7   4   1       90.28       81.21      1.07 o 
   8   4   1       16.46       18.31      2.02 o 
   9   4   1        0.38        0.13      0.46 o 
  10   4   1       10.80       10.87      1.11 o 
  11   4   1        2.59        3.91      1.24 o 
  12   4   1        4.46        6.02      1.53 o 
  -8   5   1        0.03       -0.32      0.52 o 
  -7   5   1        6.18        7.26      0.71 o 
  -6   5   1        1.53        1.83      0.56 o 
  -5   5   1       77.37       73.95      1.93 o 
  -4   5   1        1.14        1.93      0.40 o 
  -3   5   1      152.72      167.20      2.07 o 
  -2   5   1       11.52       15.64      0.79 o 
  -1   5   1      304.43      332.41      2.73 o 
   0   5   1       32.94       28.22      0.70 o 
   1   5   1      144.20      146.50      1.58 o 
   2   5   1      118.54      141.70      1.34 o 
   3   5   1       26.66       32.81      0.64 o 
   4   5   1      188.84      189.24      4.75 o 
   6   5   1       31.98       41.78      0.71 o 
   7   5   1       28.25       22.36      0.94 o 
   8   5   1       19.48       23.15      0.82 o 
   9   5   1       21.17       19.25      0.79 o 
  10   5   1        0.10       -0.33      0.33 o 
  11   5   1        6.67        7.77      0.68 o 
  -8   6   1       11.63       14.33      1.45 o 
  -7   6   1        0.55        0.38      0.47 o 
  -6   6   1       23.27       21.30      1.10 o 
  -5   6   1        0.22        0.22      0.36 o 
  -4   6   1       18.93       17.50      1.23 o 
  -3   6   1       10.26        6.81      0.39 o 
  -2   6   1       81.33       86.69      1.22 o 
  -1   6   1        2.26        4.08      0.37 o 
   0   6   1       10.67       13.57      0.57 o 
   1   6   1       35.29       39.51      0.83 o 
   2   6   1      319.03      333.33      2.63 o 
   3   6   1      359.55      359.68      3.75 o 
   4   6   1       68.33       88.61      1.98 o 
   5   6   1      131.76      150.43      2.72 o 
   6   6   1       11.87       12.59      0.59 o 
   7   6   1        4.85        7.59      0.36 o 
   8   6   1        2.95        3.47      0.60 o 
   9   6   1        0.73        0.61      0.44 o 
  10   6   1        0.17        0.77      0.59 o 
  11   6   1        3.53        3.31      0.97 o 
  12   6   1        0.12        0.69      0.51 o 
  -7   7   1        0.05       -0.52      0.65 o 
  -6   7   1        2.09        0.81      0.50 o 
  -5   7   1        4.06        3.42      0.59 o 
  -4   7   1       27.46       25.74      1.22 o 
  -3   7   1        0.04       -0.14      0.23 o 
  -2   7   1       61.13       54.96      1.03 o 
  -1   7   1        2.78        2.34      0.39 o 
   0   7   1      288.69      291.98      2.94 o 
   1   7   1        4.70        5.59      0.51 o 
   2   7   1      180.62      176.62      1.83 o 
   3   7   1       34.48       30.58      1.20 o 
   4   7   1        1.67        2.23      0.57 o 
   5   7   1       21.59       17.00      0.80 o 
   6   7   1       12.80       12.61      0.67 o 
   7   7   1        0.14        0.16      0.27 o 
   8   7   1       19.06       18.11      1.09 o 
   9   7   1        0.36        0.71      0.51 o 
  10   7   1       28.44       28.58      3.51 o 
  11   7   1        2.32        1.97      0.93 o 
  12   7   1        5.51        4.71      0.79 o 
  -5   8   1        4.11        4.36      0.85 o 
  -4   8   1        0.41        0.44      0.44 o 
  -3   8   1        0.01        0.42      0.43 o 
  -2   8   1        4.14        4.43      0.49 o 
  -1   8   1       11.58       10.78      1.12 o 
   0   8   1       24.54       20.99      0.94 o 
   1   8   1        5.03        5.26      0.52 o 
   2   8   1       73.34       63.54      1.23 o 
   3   8   1        9.38        8.32      0.48 o 
   4   8   1       75.73       67.82      1.56 o 
   5   8   1        9.19        7.21      0.76 o 
   6   8   1       31.24       32.51      1.07 o 
   7   8   1        8.13        9.47      0.68 o 
   8   8   1        8.20        8.57      0.73 o 
   9   8   1        1.36        1.38      1.25 o 
  10   8   1        0.21       -0.41      0.57 o 
  11   8   1        0.00       -0.56      0.56 o 
  -4   9   1        1.81        1.51      0.59 o 
  -3   9   1        2.55        3.25      0.81 o 
  -2   9   1        5.70        5.53      0.64 o 
  -1   9   1        0.08        0.36      0.45 o 
   0   9   1        2.08        3.16      0.56 o 
   1   9   1        8.14        4.68      0.61 o 
   2   9   1        4.57        3.16      0.46 o 
   3   9   1        7.65        5.03      0.52 o 
   4   9   1        1.20        0.81      0.40 o 
   5   9   1        1.28        1.11      0.41 o 
   6   9   1        7.53        8.72      0.72 o 
   7   9   1        0.01        0.25      0.33 o 
   8   9   1       32.17       30.93      1.07 o 
   9   9   1        0.01       -0.19      0.31 o 
  10   9   1        8.29        9.06      1.11 o 
  11   9   1        0.71        0.76      0.86 o 
  -3  10   1        0.28        1.00      0.73 o 
  -2  10   1        1.78        1.12      0.76 o 
  -1  10   1        0.08        0.11      0.49 o 
   0  10   1       10.06        9.07      0.81 o 
   1  10   1        0.17       -0.28      0.57 o 
   2  10   1       16.87       14.39      1.00 o 
   3  10   1        0.01       -0.42      0.53 o 
   4  10   1        0.01        0.09      0.41 o 
   5  10   1        0.81        1.12      0.49 o 
   6  10   1        0.47       -0.13      0.42 o 
   7  10   1        3.69        4.35      0.65 o 
   8  10   1        1.34        1.37      0.48 o 
   9  10   1        0.54        0.02      0.66 o 
  10  10   1        5.07        2.41      0.85 o 
   0  11   1        0.15       -0.09      0.64 o 
   1  11   1        7.85        7.92      0.94 o 
   2  11   1        0.13        0.31      0.59 o 
   3  11   1        0.32       -0.57      0.57 o 
   4  11   1        2.57        2.24      0.72 o 
   5  11   1        0.00       -0.51      0.51 o 
   6  11   1        0.68        0.31      0.50 o 
   7  11   1        0.06       -0.41      0.70 o 
   8  11   1        0.00       -0.72      0.79 o 
   3  12   1       14.96       19.28      2.17 o 
   4  12   1        0.90        2.44      1.40 o 
  -7 -10   2        0.84        1.81      0.77 o 
  -6 -10   2       21.11       24.91      1.78 o 
  -5 -10   2        0.75        1.07      0.77 o 
  -4 -10   2        9.74       14.65      1.99 o 
  -3 -10   2        2.09        1.53      1.04 o 
  -2 -10   2       14.20       16.35      1.25 o 
  -1 -10   2        0.07       -0.10      0.80 o 
   0 -10   2        6.39        6.97      1.35 o 
   1 -10   2        0.01        0.47      1.14 o 
  -9  -9   2       11.42       13.41      1.37 o 
  -8  -9   2        0.00       -0.30      0.58 o 
  -7  -9   2       13.09       11.17      1.21 o 
  -6  -9   2        0.83        0.77      0.63 o 
  -5  -9   2        1.80        1.75      0.71 o 
  -4  -9   2       10.37       10.41      0.94 o 
  -3  -9   2        0.78        0.86      1.12 o 
  -2  -9   2        1.79        0.92      0.54 o 
  -1  -9   2        0.76        0.36      1.00 o 
   0  -9   2        9.12        8.87      0.84 o 
   1  -9   2        6.04        7.56      0.78 o 
   2  -9   2       17.02       19.40      2.34 o 
   3  -9   2        0.21       -0.14      0.87 o 
 -10  -8   2        5.48        6.02      0.98 o 
  -9  -8   2        0.13        0.48      0.37 o 
  -8  -8   2        0.04       -0.25      0.56 o 
  -7  -8   2        4.71        5.56      1.46 o 
  -6  -8   2        0.69        0.51      0.55 o 
  -5  -8   2       31.05       30.28      1.51 o 
  -4  -8   2        2.38        2.59      0.84 o 
  -3  -8   2       16.88       16.11      1.03 o 
  -2  -8   2       21.37       19.26      1.04 o 
  -1  -8   2       34.64       33.69      1.31 o 
   0  -8   2        3.06        3.90      0.66 o 
   1  -8   2       26.64       28.39      1.11 o 
   2  -8   2        0.18        0.22      0.62 o 
   3  -8   2        0.89        0.45      0.51 o 
   4  -8   2        5.02        4.17      0.72 o 
   5  -8   2        0.36       -0.08      1.01 o 
 -10  -7   2        4.35        4.99      0.89 o 
  -9  -7   2        0.21        0.71      0.61 o 
  -8  -7   2       36.82       35.43      1.60 o 
  -7  -7   2        7.77        8.40      0.99 o 
  -6  -7   2       33.98       30.94      1.09 o 
  -5  -7   2       19.76       18.50      0.94 o 
  -4  -7   2       10.67       10.07      0.78 o 
  -3  -7   2        9.93       11.22      0.56 o 
  -2  -7   2        9.22        7.37      0.50 o 
  -1  -7   2        0.26        1.05      0.40 o 
   0  -7   2        1.25        0.69      0.46 o 
   1  -7   2        0.53        1.12      0.40 o 
   2  -7   2       21.84       21.77      0.96 o 
   3  -7   2       28.75       32.36      1.25 o 
   4  -7   2        6.01        7.76      0.81 o 
   5  -7   2        3.39        1.54      0.56 o 
   6  -7   2        1.73        0.56      0.74 o 
 -11  -6   2       11.82       11.14      1.11 o 
 -10  -6   2        0.00        0.39      1.29 o 
  -9  -6   2       38.97       40.95      1.66 o 
  -8  -6   2        3.11        3.04      1.38 o 
  -7  -6   2        4.68        4.39      0.50 o 
  -6  -6   2        0.24        0.43      0.32 o 
  -5  -6   2        3.92        4.73      0.52 o 
  -4  -6   2      146.79      134.94      2.16 o 
  -3  -6   2       21.33       22.41      0.65 o 
  -2  -6   2      275.57      278.42      2.47 o 
  -1  -6   2        0.81        2.85      0.35 o 
   0  -6   2      235.71      237.64      2.35 o 
   1  -6   2       28.65       24.06      0.83 o 
   2  -6   2       87.78       91.80      1.35 o 
   3  -6   2       51.54       55.26      0.95 o 
   4  -6   2        2.94        2.37      0.65 o 
   5  -6   2        0.04        0.47      0.43 o 
   6  -6   2        6.48        8.16      0.81 o 
   7  -6   2        1.80        0.97      0.71 o 
 -11  -5   2        0.63        0.51      0.57 o 
 -10  -5   2        2.66        1.35      0.61 o 
  -9  -5   2        8.44       10.53      1.82 o 
  -8  -5   2        1.50        0.70      0.48 o 
  -7  -5   2       94.91       91.30      1.58 o 
  -6  -5   2       13.05       15.73      1.14 o 
  -5  -5   2      174.53      167.80      2.33 o 
  -4  -5   2       44.37       48.91      1.16 o 
  -3  -5   2      152.59      147.97      1.81 o 
  -2  -5   2       54.62       54.91      0.81 o 
  -1  -5   2      191.50      201.63      1.97 o 
   0  -5   2       35.34       46.49      0.72 o 
   1  -5   2       21.80       19.60      0.58 o 
   2  -5   2       13.60       17.58      0.81 o 
   3  -5   2        1.98        1.16      0.25 o 
   4  -5   2       81.54       84.83      1.84 o 
   5  -5   2        0.90        0.93      0.39 o 
   6  -5   2       16.76       17.58      0.98 o 
   7  -5   2        0.33        0.66      0.42 o 
   8  -5   2        0.91        0.25      0.63 o 
 -11  -4   2        0.43       -0.06      0.56 o 
 -10  -4   2        0.12       -0.40      0.40 o 
  -9  -4   2        2.70        3.46      0.61 o 
  -8  -4   2       43.51       46.61      1.50 o 
  -7  -4   2        0.49        0.67      0.27 o 
  -6  -4   2       92.32      102.84      1.59 o 
  -4  -4   2       90.19       89.62      1.47 o 
  -3  -4   2      175.22      169.70      1.62 o 
  -2  -4   2      131.28      133.51      1.21 o 
  -1  -4   2      106.04      112.16      1.15 o 
   0  -4   2        0.50        1.58      0.22 o 
   1  -4   2      249.89      268.35      1.95 o 
   2  -4   2        7.11        8.48      0.42 o 
   3  -4   2      137.33      147.03      1.31 o 
   4  -4   2       26.24       29.35      1.00 o 
   5  -4   2        0.40       -0.28      0.28 o 
   6  -4   2        3.47        3.45      0.50 o 
   7  -4   2        2.31        1.84      0.44 o 
   8  -4   2        6.69        7.31      0.69 o 
   9  -4   2        0.00       -0.51      1.04 o 
 -11  -3   2        6.40        5.43      0.79 o 
 -10  -3   2        6.03        5.90      0.64 o 
  -9  -3   2       18.77       20.23      0.95 o 
  -8  -3   2       10.68        9.96      0.75 o 
  -7  -3   2       26.80       28.85      0.71 o 
  -6  -3   2       63.32       59.98      0.84 o 
  -5  -3   2       71.28       74.68      3.52 o 
  -4  -3   2       85.80       79.82      1.40 o 
  -3  -3   2        3.13        0.77      0.16 o 
  -2  -3   2       52.43       65.02      0.73 o 
  -1  -3   2      195.13      221.45      2.03 o 
   0  -3   2      215.99      185.63      1.36 o 
   1  -3   2      210.23      207.77      1.47 o 
   2  -3   2      485.74      456.11      3.23 o 
   3  -3   2      133.60      128.83      1.73 o 
   4  -3   2      102.86      101.05      2.14 o 
   5  -3   2       92.81       90.95      1.66 o 
   6  -3   2       23.14       23.02      0.87 o 
   7  -3   2        6.24        5.91      0.56 o 
   8  -3   2        2.24        1.94      0.75 o 
   9  -3   2        0.18        0.17      0.34 o 
  10  -3   2        0.01       -0.51      0.53 o 
 -11  -2   2        0.13        0.52      0.53 o 
 -10  -2   2        1.35        0.93      0.52 o 
  -9  -2   2        4.17        5.38      0.61 o 
  -8  -2   2        2.80        3.60      0.47 o 
  -7  -2   2      206.07      212.76      3.39 o 
  -6  -2   2       64.59       66.55      0.82 o 
  -5  -2   2      511.11      508.83      4.08 o 
  -4  -2   2       63.18       68.20      1.15 o 
  -3  -2   2       30.61       34.56      0.80 o 
  -2  -2   2      144.44      129.63      0.92 o 
  -1  -2   2        0.07        0.07      0.13 o 
   0  -2   2        7.78        9.18      0.25 o 
   1  -2   2       10.74       15.80      0.39 o 
   2  -2   2      558.53      449.28      2.72 o 
   3  -2   2        9.23        9.68      0.38 o 
   4  -2   2      483.03      426.18      6.11 o 
   5  -2   2        5.41        2.77      0.36 o 
   6  -2   2       41.18       35.77      0.96 o 
   7  -2   2        9.08       10.00      0.60 o 
   8  -2   2        1.50        1.22      0.32 o 
   9  -2   2        4.06        4.12      0.41 o 
  10  -2   2        1.28        1.46      0.63 o 
 -11  -1   2        0.18        0.44      0.87 o 
 -10  -1   2        5.87        6.59      0.80 o 
  -9  -1   2        1.00        1.31      0.48 o 
  -8  -1   2       41.86       46.80      1.79 o 
  -7  -1   2        1.19        1.32      0.21 o 
  -6  -1   2      125.44      132.58      1.27 o 
  -5  -1   2       34.60       32.26      0.56 o 
  -4  -1   2      119.68      115.83      1.68 o 
  -3  -1   2       19.72       18.14      0.60 o 
  -2  -1   2       70.69       69.39      1.01 o 
  -1  -1   2      443.44      447.10      3.27 o 
   0  -1   2       21.70       23.42      0.38 o 
   1  -1   2     2078.56     1869.11     11.01 o 
   2  -1   2       21.51       18.55      0.68 o 
   3  -1   2      525.34      409.42      3.17 o 
   4  -1   2        2.88        1.86      0.24 o 
   5  -1   2      117.78      100.48      3.12 o 
   6  -1   2       78.71       78.47      1.28 o 
   7  -1   2       11.55       10.52      0.52 o 
   8  -1   2       22.48       24.15      0.67 o 
   9  -1   2        0.10        0.14      0.41 o 
  10  -1   2        1.55        2.11      1.25 o 
  11  -1   2        0.01        0.19      0.52 o 
 -11   0   2        0.81        1.24      1.61 o 
 -10   0   2        3.31        3.33      0.69 o 
  -9   0   2        0.60        1.26      0.49 o 
  -8   0   2        0.13        0.66      0.40 o 
  -7   0   2        2.23        1.89      0.21 o 
  -6   0   2       88.48       92.99      1.22 o 
  -5   0   2        6.65        6.63      0.32 o 
  -4   0   2      268.20      274.49      2.26 o 
  -3   0   2       39.26       44.36      1.17 o 
  -2   0   2     1422.62     1346.63     11.56 o 
  -1   0   2      337.94      370.91      2.02 o 
   0   0   2     6605.42     6326.93     37.06 o 
   1   0   2       18.97       13.10      0.23 o 
   2   0   2      477.41      453.03      3.32 o 
   3   0   2      144.51      207.96      2.32 o 
   4   0   2        5.30        3.13      0.18 o 
   5   0   2       22.91       33.13      0.67 o 
   6   0   2        1.76        0.40      0.13 o 
   7   0   2       35.05       43.46      2.07 o 
   8   0   2       24.63       22.12      0.97 o 
   9   0   2        3.95        4.32      1.00 o 
  10   0   2        8.22        4.44      0.66 o 
  11   0   2        0.43        0.82      0.68 o 
 -11   1   2        0.54        0.67      0.69 o 
 -10   1   2        2.81        2.63      0.89 o 
  -9   1   2        2.78        2.87      0.63 o 
  -8   1   2       13.98       13.06      0.68 o 
  -7   1   2       22.24       20.09      0.68 o 
  -6   1   2       14.13       15.26      0.53 o 
  -5   1   2       73.60       67.78      2.02 o 
  -4   1   2       20.66       23.26      1.20 o 
  -3   1   2       26.62       13.69      0.54 o 
  -2   1   2      207.18      212.13      1.44 o 
  -1   1   2     1512.67     1453.27      7.93 o 
   0   1   2     5005.42     4840.46     36.58 o 
   1   1   2     1895.77     1957.11     14.87 o 
   2   1   2     3884.14     3839.68     30.11 o 
   3   1   2      100.14      105.18      0.88 o 
   4   1   2       17.50       19.25      0.46 o 
   5   1   2      270.39      235.01      4.82 o 
   6   1   2      160.20      190.77      3.48 o 
   7   1   2        9.00        6.80      0.36 o 
   8   1   2       73.33       88.25      3.14 o 
   9   1   2        3.61        2.73      0.74 o 
  10   1   2        1.20        0.65      0.73 o 
  11   1   2        0.09       -0.05      0.43 o 
 -10   2   2        0.32        0.18      0.55 o 
  -9   2   2        1.38        0.45      0.36 o 
  -8   2   2        0.23        0.00      0.28 o 
  -7   2   2        0.19        0.63      0.28 o 
  -6   2   2       54.50       46.99      1.08 o 
  -5   2   2       30.23       35.62      1.92 o 
  -4   2   2       47.64       46.33      0.96 o 
  -3   2   2      189.16      194.46      1.46 o 
  -2   2   2        0.41        0.38      0.15 o 
  -1   2   2      141.88      127.86      1.00 o 
   0   2   2      249.96      247.36      1.75 o 
   1   2   2     1129.58     1120.68      8.39 o 
   2   2   2      620.90      632.46      8.41 o 
   3   2   2        2.15        0.94      0.10 o 
   4   2   2      153.25      165.92      2.36 o 
   5   2   2        7.43        5.34      0.49 o 
   6   2   2       64.50       73.70      3.68 o 
   7   2   2       62.58       73.97      1.79 o 
   8   2   2      220.49      235.69      5.05 o 
   9   2   2       12.78       13.96      1.63 o 
  10   2   2       31.46       28.96      2.07 o 
  11   2   2        0.83        1.28      0.43 o 
  12   2   2        0.83        0.25      0.43 o 
 -10   3   2        0.18       -0.01      0.60 o 
  -9   3   2        8.17        6.94      0.93 o 
  -8   3   2        1.76        1.96      0.40 o 
  -7   3   2       33.98       30.61      1.68 o 
  -6   3   2        1.03        0.56      0.32 o 
  -5   3   2       71.20       77.95      1.46 o 
  -4   3   2       95.88      107.58      1.68 o 
  -3   3   2        7.05        5.66      0.53 o 
  -2   3   2       10.74        9.69      0.28 o 
  -1   3   2      127.14      138.43      1.25 o 
   0   3   2       11.75        9.12      0.26 o 
   1   3   2      292.81      297.43      3.52 o 
   2   3   2     1397.68     1332.62     13.09 o 
   3   3   2      240.02      206.46      1.92 o 
   4   3   2       70.14       52.72      0.54 o 
   5   3   2       13.12        8.56      0.91 o 
   6   3   2        2.35        0.81      0.35 o 
   7   3   2       69.90       74.62      1.83 o 
   8   3   2        0.82        0.93      0.45 o 
   9   3   2       25.90       29.65      1.98 o 
  10   3   2       18.67       16.30      1.86 o 
  11   3   2        2.60        3.55      1.13 o 
  12   3   2        4.21        4.42      1.38 o 
  -9   4   2        0.00       -0.39      0.52 o 
  -8   4   2        0.16        0.11      0.35 o 
  -7   4   2        6.42        5.93      0.59 o 
  -6   4   2        5.85        5.63      0.56 o 
  -5   4   2      190.53      194.53      2.87 o 
  -4   4   2       23.11       21.67      0.83 o 
  -3   4   2      216.99      263.32      2.57 o 
  -2   4   2        0.84        1.31      0.19 o 
  -1   4   2        0.36        0.20      0.14 o 
   0   4   2      363.16      374.06      2.59 o 
   1   4   2       66.41       54.60      1.12 o 
   2   4   2       15.69       24.48      0.47 o 
   3   4   2       37.04       49.14      0.85 o 
   4   4   2      699.53      667.66      8.08 o 
   5   4   2       71.93       72.16      0.71 o 
   6   4   2      198.60      181.69      1.73 o 
   7   4   2        2.81        2.54      0.51 o 
   8   4   2       24.72       21.12      1.16 o 
   9   4   2       16.92       17.46      3.19 o 
  10   4   2        6.94        7.42      0.95 o 
  11   4   2        2.94        4.35      1.21 o 
  -8   5   2        2.20        2.54      1.25 o 
  -7   5   2        0.07        0.12      0.38 o 
  -6   5   2        9.06        8.27      0.71 o 
  -5   5   2        0.02        0.04      0.32 o 
  -4   5   2       37.38       44.63      1.24 o 
  -3   5   2      158.88      145.42      1.54 o 
  -2   5   2        8.07       15.47      0.76 o 
  -1   5   2       53.41       57.67      0.82 o 
   0   5   2       33.47       37.49      0.70 o 
   1   5   2      247.01      264.53      1.98 o 
   2   5   2       48.38       52.23      0.72 o 
   3   5   2     2467.63     2478.75     14.58 o 
   4   5   2       16.57       14.03      0.72 o 
   5   5   2      601.18      599.20      6.18 o 
   6   5   2        0.43        0.62      0.15 o 
   7   5   2       11.32        9.30      0.57 o 
   8   5   2        0.18       -0.36      0.36 o 
   9   5   2        2.87        2.68      0.68 o 
  10   5   2        0.49        1.06      0.87 o 
  11   5   2        2.82        1.98      1.18 o 
  -8   6   2        3.92        4.56      0.95 o 
  -7   6   2        2.55        2.62      0.56 o 
  -6   6   2        1.64        1.07      0.45 o 
  -5   6   2        1.73        1.22      0.43 o 
  -4   6   2       28.74       22.31      0.98 o 
  -3   6   2        1.17        1.40      0.38 o 
  -2   6   2       42.60       38.97      0.82 o 
  -1   6   2       56.74       53.43      0.85 o 
   0   6   2       61.12       84.68      1.42 o 
   1   6   2       19.75       23.73      0.64 o 
   2   6   2      300.77      306.99      2.24 o 
   3   6   2       51.65       61.04      1.04 o 
   4   6   2        8.70        7.54      0.53 o 
   5   6   2      280.99      335.51      6.90 o 
   6   6   2       15.80       13.51      0.58 o 
   7   6   2       73.68       76.44      0.93 o 
   8   6   2        0.08        0.10      0.39 o 
   9   6   2       24.00       22.90      1.02 o 
  10   6   2        2.82        1.84      0.48 o 
  11   6   2       19.42       18.81      0.96 o 
  12   6   2        0.65       -0.56      1.08 o 
  -7   7   2        2.65        2.63      1.57 o 
  -6   7   2        6.10        6.52      0.77 o 
  -5   7   2        2.15        1.65      0.49 o 
  -4   7   2       25.95       26.38      0.98 o 
  -3   7   2        0.93        0.47      0.25 o 
  -2   7   2        3.59        2.00      0.35 o 
  -1   7   2        3.18        3.68      0.42 o 
   0   7   2        6.55        4.82      0.42 o 
   1   7   2        3.86        2.27      0.35 o 
   2   7   2       84.10       91.29      1.30 o 
   3   7   2       17.08       19.62      0.73 o 
   4   7   2      417.26      429.86      6.50 o 
   5   7   2        1.43        1.64      0.36 o 
   6   7   2       52.49       62.45      1.68 o 
   7   7   2        8.35        8.27      0.79 o 
   8   7   2        2.09        3.07      1.19 o 
   9   7   2        0.44       -0.36      0.43 o 
  10   7   2        5.10        4.62      0.71 o 
  11   7   2        2.45        2.41      0.64 o 
  12   7   2        0.48        0.48      1.34 o 
  -6   8   2        0.19       -0.76      0.78 o 
  -5   8   2        0.02        0.61      0.57 o 
  -4   8   2        2.50        2.13      0.58 o 
  -3   8   2        9.25        9.89      0.83 o 
  -2   8   2       28.71       29.19      0.89 o 
  -1   8   2        7.55        7.71      0.58 o 
   0   8   2        0.48        0.54      0.42 o 
   1   8   2       18.03       16.72      0.84 o 
   2   8   2        0.98        1.54      0.34 o 
   3   8   2       30.57       26.88      0.62 o 
   4   8   2        2.58        0.82      0.60 o 
   5   8   2        9.13        7.66      0.64 o 
   6   8   2       36.48       44.49      1.50 o 
   7   8   2        3.97        2.95      0.44 o 
   8   8   2       55.03       59.00      1.25 o 
   9   8   2        3.54        4.35      0.77 o 
  10   8   2       28.02       31.15      1.49 o 
  11   8   2        0.00       -0.36      0.76 o 
  -4   9   2        1.71        1.55      0.59 o 
  -3   9   2        1.47        0.97      0.51 o 
  -2   9   2        6.71        9.32      0.74 o 
  -1   9   2        5.10        5.49      0.63 o 
   0   9   2       40.70       38.18      1.19 o 
   1   9   2        0.01       -0.31      0.40 o 
   2   9   2       18.22       15.30      0.96 o 
   3   9   2        3.63        5.20      0.62 o 
   4   9   2        0.01        0.18      0.63 o 
   5   9   2       14.75       16.13      0.90 o 
   6   9   2        0.77        0.37      0.37 o 
   7   9   2        8.00       11.48      0.78 o 
   8   9   2        0.17        0.16      0.40 o 
   9   9   2        1.94        1.82      0.38 o 
  10   9   2        6.23        6.18      0.94 o 
  11   9   2        1.82        1.05      0.72 o 
  -3  10   2        0.01       -0.62      0.63 o 
  -2  10   2        0.25        0.52      0.48 o 
  -1  10   2        2.10        1.66      0.64 o 
   0  10   2        1.03        2.55      0.66 o 
   1  10   2        3.78        3.78      0.71 o 
   2  10   2       10.01        9.50      0.73 o 
   3  10   2        3.63        5.04      0.79 o 
   4  10   2       42.81       41.90      2.17 o 
   5  10   2        1.86        1.26      0.53 o 
   6  10   2       22.55       27.70      1.72 o 
   7  10   2        1.25        2.24      0.52 o 
   8  10   2        8.57       10.21      0.88 o 
   9  10   2        2.51        2.19      0.46 o 
  10  10   2        2.99        1.28      0.78 o 
  -1  11   2        0.46        1.00      0.68 o 
   0  11   2        0.57        0.79      0.65 o 
   1  11   2        7.79        8.10      0.92 o 
   2  11   2        0.19       -0.25      0.56 o 
   3  11   2        5.76        7.03      0.98 o 
   4  11   2        0.53        1.42      0.66 o 
   5  11   2        0.82        1.71      0.76 o 
   6  11   2        8.45        9.92      2.17 o 
   7  11   2        1.90        2.43      0.66 o 
   8  11   2        9.44        7.78      1.53 o 
   9  11   2        0.48        1.43      0.79 o 
   2  12   2        0.40        1.54      1.11 o 
   3  12   2        0.56        2.14      1.20 o 
   4  12   2        2.99        3.15      0.87 o 
   6  12   2        0.01       -1.05      1.05 o 
  -6 -10   3        0.03        0.08      0.71 o 
  -5 -10   3        0.17       -0.33      0.80 o 
  -4 -10   3        0.62        1.20      1.30 o 
  -3 -10   3        0.02        0.99      1.36 o 
  -2 -10   3        1.36        2.48      1.50 o 
  -1 -10   3        3.56        2.14      0.68 o 
   0 -10   3        4.83        4.89      1.82 o 
  -8  -9   3        0.55        0.14      0.66 o 
  -7  -9   3        5.21        5.56      1.05 o 
  -6  -9   3        3.88        2.63      2.39 o 
  -5  -9   3        3.33        2.93      0.79 o 
  -4  -9   3        5.73        6.80      1.01 o 
  -3  -9   3        0.41        0.37      1.25 o 
  -2  -9   3        0.01       -1.11      1.22 o 
  -1  -9   3        1.10        0.76      0.58 o 
   0  -9   3        1.15        0.55      1.57 o 
   1  -9   3        0.00       -0.53      0.94 o 
   2  -9   3        1.09        0.67      1.16 o 
  -9  -8   3        4.31        4.10      0.89 o 
  -8  -8   3        6.92        7.37      1.04 o 
  -7  -8   3       10.71        9.10      1.13 o 
  -6  -8   3        1.38        1.00      0.47 o 
  -5  -8   3        3.57        2.39      0.55 o 
  -4  -8   3        0.01       -0.33      0.33 o 
  -3  -8   3        1.28        0.76      0.46 o 
  -2  -8   3        2.53        3.12      0.53 o 
  -1  -8   3        4.64        6.53      0.93 o 
   0  -8   3        0.32       -0.28      0.54 o 
   1  -8   3        7.90        9.14      0.82 o 
   2  -8   3        1.25        1.04      0.59 o 
   3  -8   3       11.39        8.26      2.33 o 
   4  -8   3        0.10        0.07      0.53 o 
 -10  -7   3        2.51        1.90      0.76 o 
  -9  -7   3        7.32        7.70      1.04 o 
  -8  -7   3        4.72        4.18      0.83 o 
  -7  -7   3        2.61        1.91      0.64 o 
  -6  -7   3        1.37        1.49      0.44 o 
  -5  -7   3        3.73        3.54      0.55 o 
  -4  -7   3       18.06       16.76      1.00 o 
  -3  -7   3       29.86       30.75      1.03 o 
  -2  -7   3       20.74       18.21      0.84 o 
  -1  -7   3        8.34        9.48      0.71 o 
   0  -7   3       23.41       23.98      1.05 o 
   1  -7   3        1.76        1.05      0.60 o 
   2  -7   3        4.79        4.19      0.52 o 
   3  -7   3        2.95        2.18      0.58 o 
   4  -7   3        0.07       -0.45      0.45 o 
   5  -7   3        2.30        2.74      0.79 o 
 -10  -6   3        1.41       -0.21      0.55 o 
  -9  -6   3        0.08       -0.15      0.57 o 
  -8  -6   3        0.60        0.45      0.35 o 
  -7  -6   3       20.22       20.97      0.92 o 
  -6  -6   3        7.20        7.03      0.63 o 
  -5  -6   3       26.17       25.39      1.00 o 
  -4  -6   3        8.27        7.19      0.65 o 
  -3  -6   3       34.48       33.77      1.16 o 
  -2  -6   3        5.67        5.61      0.44 o 
  -1  -6   3      120.65      127.20      1.73 o 
   0  -6   3        8.61       10.02      1.30 o 
   1  -6   3       12.27       15.23      0.89 o 
   2  -6   3        5.90        7.02      0.56 o 
   3  -6   3        1.18        1.22      0.57 o 
   4  -6   3       32.92       30.78      1.05 o 
   5  -6   3        5.72        5.31      0.76 o 
   6  -6   3       15.09       15.29      1.07 o 
   7  -6   3        1.04        0.62      0.72 o 
 -11  -5   3        5.42        5.26      1.28 o 
 -10  -5   3        1.43        1.82      0.66 o 
  -9  -5   3        6.64        5.91      0.82 o 
  -8  -5   3        0.77        0.84      0.40 o 
  -7  -5   3       25.92       29.73      0.98 o 
  -6  -5   3        1.35        1.13      0.35 o 
  -5  -5   3        0.01       -0.01      0.27 o 
  -4  -5   3        1.06        0.69      0.33 o 
  -3  -5   3       59.20       53.88      1.12 o 
  -2  -5   3       74.53       82.12      1.14 o 
  -1  -5   3       54.39       49.58      1.07 o 
   0  -5   3       20.35       22.64      0.65 o 
   1  -5   3       78.46       91.26      1.52 o 
   2  -5   3        2.44        2.42      0.35 o 
   3  -5   3       12.43       15.88      0.57 o 
   4  -5   3        2.87        3.11      0.54 o 
   5  -5   3        0.02       -0.09      0.36 o 
   6  -5   3        7.43        7.18      0.75 o 
   7  -5   3        1.49        1.00      0.48 o 
   8  -5   3       11.42       13.22      1.35 o 
 -11  -4   3        8.34        7.00      0.90 o 
 -10  -4   3       10.06       10.04      1.57 o 
  -9  -4   3       19.08       21.22      1.78 o 
  -8  -4   3       44.53       43.19      1.02 o 
  -7  -4   3       22.37       20.10      0.76 o 
  -6  -4   3        0.44        0.69      0.31 o 
  -5  -4   3       76.03       73.59      1.43 o 
  -4  -4   3        0.67        0.50      0.28 o 
  -3  -4   3       39.25       40.83      0.90 o 
  -2  -4   3       31.34       32.55      0.62 o 
  -1  -4   3        0.19        0.74      0.28 o 
   0  -4   3      191.44      199.43      1.60 o 
   1  -4   3        1.51        1.77      0.24 o 
   2  -4   3       74.90       88.31      1.38 o 
   3  -4   3        2.86        3.33      0.27 o 
   4  -4   3       13.43        9.80      0.77 o 
   5  -4   3       21.29       17.44      1.28 o 
   6  -4   3        8.22        9.30      0.75 o 
   7  -4   3       15.49       17.54      1.06 o 
   8  -4   3        2.38        1.95      0.48 o 
   9  -4   3        1.55        1.20      0.68 o 
 -11  -3   3        0.82        0.89      0.65 o 
 -10  -3   3        0.05       -0.05      0.82 o 
  -9  -3   3        1.98        2.34      0.52 o 
  -8  -3   3        5.31        6.30      0.53 o 
  -7  -3   3      140.65      145.36      2.00 o 
  -6  -3   3      308.67      322.83      3.82 o 
  -5  -3   3      251.36      246.57      3.67 o 
  -4  -3   3      265.89      284.28      3.67 o 
  -3  -3   3       22.67       17.41      0.54 o 
  -2  -3   3       85.44       92.45      0.96 o 
  -1  -3   3       23.46       20.82      0.49 o 
   0  -3   3      124.85      162.81      1.36 o 
   1  -3   3       30.99       24.79      0.52 o 
   2  -3   3      249.46      250.00      1.86 o 
   3  -3   3        4.74        5.13      0.45 o 
   4  -3   3      131.99      135.62      3.62 o 
   5  -3   3        4.58        5.62      0.54 o 
   6  -3   3        0.11        0.20      0.30 o 
   7  -3   3        0.31        0.29      0.48 o 
   8  -3   3        6.36        6.98      0.65 o 
   9  -3   3        7.56        9.00      0.71 o 
 -11  -2   3        2.10        2.66      1.19 o 
 -10  -2   3        1.45        1.61      0.60 o 
  -9  -2   3        6.22        8.08      0.72 o 
  -8  -2   3        5.04        6.09      0.38 o 
  -7  -2   3       73.47       66.90      1.13 o 
  -6  -2   3       42.01       42.94      0.89 o 
  -5  -2   3        7.00        6.40      0.72 o 
  -4  -2   3      125.62      125.13      1.55 o 
  -3  -2   3      168.57      185.48      1.57 o 
  -2  -2   3       63.13       59.15      0.67 o 
  -1  -2   3       42.93       37.95      0.79 o 
   0  -2   3        1.56        0.08      0.18 o 
   1  -2   3     1309.46     1257.46      7.76 o 
   2  -2   3      420.55      427.55      2.57 o 
   3  -2   3     1091.88     1010.64      6.38 o 
   4  -2   3       67.22       63.64      1.28 o 
   5  -2   3        8.67        9.99      0.88 o 
   6  -2   3        0.60        0.91      0.31 o 
   7  -2   3        0.79        0.25      0.39 o 
   8  -2   3        5.14        6.81      0.70 o 
   9  -2   3        0.53        0.56      0.32 o 
  10  -2   3        3.88        3.32      0.75 o 
 -11  -1   3        1.15        1.77      1.23 o 
 -10  -1   3       14.21       16.21      1.24 o 
  -9  -1   3        1.73        0.25      0.47 o 
  -8  -1   3        8.15        7.55      0.41 o 
  -7  -1   3        2.11        2.76      0.32 o 
  -6  -1   3       34.44       31.84      0.76 o 
  -5  -1   3      495.32      461.73     11.38 o 
  -4  -1   3       95.65       90.13      1.30 o 
  -3  -1   3      208.92      203.07      1.64 o 
  -2  -1   3      421.97      436.34      2.62 o 
  -1  -1   3      168.53      179.26      1.65 o 
   0  -1   3      171.16      188.72      1.28 o 
   1  -1   3       60.56       63.01      1.05 o 
   2  -1   3      657.57      544.23      2.84 o 
   3  -1   3      387.11      376.44      2.28 o 
   4  -1   3      208.11      172.20      1.72 o 
   5  -1   3      273.30      241.91      5.52 o 
   6  -1   3       36.94       32.82      0.85 o 
   7  -1   3        0.32        0.65      0.31 o 
   8  -1   3        3.01        2.89      0.35 o 
   9  -1   3        2.50        2.82      0.72 o 
  10  -1   3        0.52        0.90      0.63 o 
  11  -1   3        2.18        2.84      0.71 o 
 -11   0   3        0.22        0.94      0.86 o 
 -10   0   3        8.55       11.57      1.31 o 
  -9   0   3        4.91        4.12      0.72 o 
  -8   0   3       21.95       20.93      0.71 o 
  -7   0   3        8.41        7.19      0.45 o 
  -6   0   3      307.69      287.57      3.39 o 
  -5   0   3        6.99        5.49      0.78 o 
  -4   0   3      421.38      395.66      3.31 o 
  -3   0   3      195.22      160.91      1.28 o 
  -2   0   3       12.89       17.10      0.28 o 
  -1   0   3       57.68       56.38      0.78 o 
   0   0   3       17.54       19.49      0.44 o 
   1   0   3        5.61        7.21      0.26 o 
   2   0   3      741.31      733.31      4.54 o 
   3   0   3      686.57      640.65      6.00 o 
   4   0   3      626.21      560.76      4.97 o 
   5   0   3      102.11       95.66      1.32 o 
   6   0   3        1.52        2.40      0.23 o 
   7   0   3        6.18        5.89      0.29 o 
   8   0   3        3.72        4.35      0.57 o 
   9   0   3        3.33        5.22      1.45 o 
  10   0   3        4.84        7.08      0.80 o 
  11   0   3        1.42        0.85      0.52 o 
 -10   1   3        0.23        1.16      0.62 o 
  -9   1   3       15.08       17.80      0.66 o 
  -8   1   3        1.48        1.46      0.33 o 
  -7   1   3        2.24        1.49      0.41 o 
  -6   1   3        9.50       15.13      0.56 o 
  -5   1   3        6.26        6.44      0.64 o 
  -4   1   3      738.56      675.34      4.67 o 
  -3   1   3       94.34       98.81      0.87 o 
  -2   1   3     1542.95     1446.40      9.19 o 
  -1   1   3       77.02       59.66      0.95 o 
   0   1   3       31.86       28.81      0.47 o 
   1   1   3       33.66       33.77      0.50 o 
   2   1   3      314.25      304.39      2.14 o 
   3   1   3       25.57       32.05      0.58 o 
   4   1   3       37.25       45.67      0.54 o 
   5   1   3        3.07        2.41      0.18 o 
   6   1   3      284.65      288.14      2.85 o 
   7   1   3       39.74       47.81      1.16 o 
   8   1   3       66.26       67.43      1.52 o 
   9   1   3       12.96       15.24      0.85 o 
  10   1   3       17.24       14.48      1.28 o 
  11   1   3        1.34        0.44      0.47 o 
 -10   2   3        2.69        4.25      1.89 o 
  -9   2   3       11.80       13.04      0.70 o 
  -8   2   3        0.02        0.00      0.28 o 
  -7   2   3       21.99       18.39      0.78 o 
  -6   2   3        0.88        1.03      0.53 o 
  -5   2   3      238.65      226.62      2.35 o 
  -4   2   3        7.26        5.58      0.37 o 
  -3   2   3      657.35      622.94      3.55 o 
  -2   2   3      233.99      214.31      1.52 o 
  -1   2   3       36.34       33.15      0.57 o 
   0   2   3       11.05        9.81      0.24 o 
   1   2   3       47.15       51.47      0.71 o 
   2   2   3      396.18      380.86      3.64 o 
   3   2   3        1.25        1.69      0.15 o 
   4   2   3       38.19       36.57      0.49 o 
   5   2   3       11.72       11.81      0.33 o 
   6   2   3       36.60       44.81      1.83 o 
   7   2   3        2.22        4.72      0.46 o 
   8   2   3        7.63        6.98      1.08 o 
   9   2   3        6.54        5.27      0.94 o 
  10   2   3       10.97       11.69      0.70 o 
  11   2   3        3.19        2.90      0.51 o 
  12   2   3        4.91        4.08      1.30 o 
  -9   3   3        0.82        0.72      0.37 o 
  -8   3   3        8.78       10.80      0.75 o 
  -7   3   3        5.54        4.83      1.05 o 
  -6   3   3       14.56       18.24      0.81 o 
  -5   3   3       11.13       13.49      0.71 o 
  -4   3   3       63.64       61.70      1.04 o 
  -3   3   3      535.82      549.65      3.89 o 
  -2   3   3       49.42       53.65      0.66 o 
  -1   3   3      431.13      438.30      3.42 o 
   0   3   3       56.07       50.43      0.56 o 
   1   3   3       54.19       67.37      0.95 o 
   2   3   3      105.66      114.08      1.10 o 
   3   3   3       44.93       36.17      1.03 o 
   4   3   3        5.17        5.45      0.20 o 
   5   3   3       22.74       19.42      0.46 o 
   6   3   3      100.67      119.67      2.98 o 
   7   3   3       10.04        6.57      0.92 o 
   8   3   3       59.55       58.74      2.41 o 
   9   3   3        1.51        1.80      0.75 o 
  10   3   3       10.39       10.04      1.43 o 
  11   3   3        0.21        0.42      0.82 o 
  -9   4   3        4.61        4.18      0.90 o 
  -8   4   3        0.34        0.14      0.37 o 
  -7   4   3        0.61        1.17      0.40 o 
  -6   4   3        0.88        1.46      0.46 o 
  -5   4   3        0.03        0.18      0.31 o 
  -4   4   3       58.78       69.40      2.41 o 
  -3   4   3        8.36       11.94      0.56 o 
  -2   4   3      187.52      201.02      1.63 o 
  -1   4   3      190.24      198.11      1.50 o 
   0   4   3       25.87       25.15      0.44 o 
   1   4   3       68.36       67.95      0.87 o 
   2   4   3      163.02      169.56      1.43 o 
   3   4   3      179.17      174.90      3.81 o 
   4   4   3       85.92       81.16      1.14 o 
   5   4   3      334.69      336.71      2.28 o 
   6   4   3        5.80        4.35      0.27 o 
   7   4   3       44.75       49.47      2.17 o 
   8   4   3        6.10        4.75      0.88 o 
   9   4   3        0.10       -0.07      0.58 o 
  -8   5   3        1.63        0.91      0.68 o 
  -7   5   3        9.37        9.85      0.81 o 
  -6   5   3        1.44        1.45      0.44 o 
  -5   5   3       16.31       16.74      0.99 o 
  -4   5   3       12.03       11.51      0.75 o 
  -3   5   3       59.80       55.76      0.85 o 
  -2   5   3        0.06        0.11      0.20 o 
  -1   5   3        0.73        1.32      0.21 o 
   0   5   3        0.05        0.02      0.18 o 
   1   5   3       45.94       46.02      0.68 o 
   2   5   3       21.58       10.48      0.33 o 
   3   5   3      130.98      124.86      1.23 o 
   4   5   3      242.35      230.54      4.07 o 
   5   5   3      310.16      318.51      3.65 o 
   6   5   3       89.50       85.10      0.95 o 
   7   5   3      112.53       90.24      1.45 o 
   8   5   3        1.40        1.55      0.38 o 
   9   5   3       13.48        9.99      1.49 o 
  -7   6   3        4.14        4.18      1.12 o 
  -6   6   3       16.63       16.92      1.06 o 
  -5   6   3        7.06        6.70      0.68 o 
  -4   6   3       55.15       56.29      1.25 o 
  -3   6   3       11.01        7.54      0.67 o 
  -2   6   3       88.14       98.89      1.28 o 
  -1   6   3       62.61       70.18      0.90 o 
   0   6   3       31.85       29.81      0.59 o 
   1   6   3       24.40       22.55      0.81 o 
   2   6   3        1.26        2.04      0.33 o 
   3   6   3       21.37       23.52      0.70 o 
   4   6   3       53.09       73.84      2.05 o 
   6   6   3        6.93        9.10      0.41 o 
   7   6   3        3.21        2.13      0.19 o 
   8   6   3        1.34        3.10      0.78 o 
   9   6   3       12.65       10.40      0.78 o 
  10   6   3        0.04       -0.34      0.44 o 
  11   6   3        5.53        7.21      0.72 o 
  -7   7   3        0.02        0.38      0.72 o 
  -6   7   3        6.09        5.77      0.75 o 
  -5   7   3        4.13        4.07      0.64 o 
  -4   7   3       24.02       19.70      0.94 o 
  -3   7   3        7.50        6.38      0.44 o 
  -2   7   3      150.76      143.30      1.80 o 
  -1   7   3        4.64        3.93      0.46 o 
   0   7   3      208.02      200.62      2.00 o 
   1   7   3       63.03       72.54      1.09 o 
   2   7   3      130.60      121.42      1.39 o 
   3   7   3       38.56       38.49      1.46 o 
   4   7   3       83.54       76.91      1.80 o 
   5   7   3        3.96        1.88      0.46 o 
   6   7   3        1.13        0.87      0.43 o 
   7   7   3        0.23       -0.22      0.22 o 
   8   7   3        9.35        7.92      0.85 o 
   9   7   3        0.63        0.68      0.55 o 
  10   7   3        5.59        5.97      0.74 o 
  11   7   3        0.00       -0.38      0.56 o 
  12   7   3        4.37        4.57      0.76 o 
  -6   8   3        0.00        1.66      1.15 o 
  -5   8   3        0.91        0.34      0.56 o 
  -4   8   3        1.18        2.12      0.54 o 
  -3   8   3        1.20        0.98      0.45 o 
  -2   8   3        1.03        1.13      0.36 o 
  -1   8   3        0.12        0.97      0.35 o 
   0   8   3       73.29       74.41      1.88 o 
   1   8   3        0.64        0.76      0.48 o 
   2   8   3       91.67       77.11      1.77 o 
   3   8   3        0.68        0.95      0.26 o 
   4   8   3       11.44        7.47      0.74 o 
   5   8   3        0.98        2.74      0.51 o 
   6   8   3       34.68       40.63      1.12 o 
   7   8   3        0.49       -0.13      0.31 o 
   8   8   3        8.84       11.79      0.61 o 
   9   8   3        0.14       -0.19      0.52 o 
  10   8   3        1.69        2.11      0.68 o 
  11   8   3        1.08        0.17      0.72 o 
  -4   9   3        3.37        2.80      0.65 o 
  -3   9   3        0.50        0.17      0.45 o 
  -2   9   3        1.00        1.13      0.46 o 
  -1   9   3        7.68        6.89      0.67 o 
   0   9   3        6.91        7.74      0.80 o 
   1   9   3        3.86        2.68      0.62 o 
   2   9   3        9.60       10.90      0.71 o 
   3   9   3        0.05        0.25      0.50 o 
   4   9   3       24.66       24.58      1.25 o 
   5   9   3        6.87        6.14      0.73 o 
   6   9   3        2.50        3.56      1.76 o 
   7   9   3        0.94        0.42      0.43 o 
   8   9   3       17.87       20.94      1.22 o 
   9   9   3        1.03        0.72      0.35 o 
  10   9   3        9.73       10.43      1.37 o 
  11   9   3        0.02       -0.21      0.71 o 
  -3  10   3        1.31        0.41      0.99 o 
  -2  10   3        8.77       10.48      0.89 o 
  -1  10   3        0.06        0.92      0.60 o 
   0  10   3       10.68       14.25      1.06 o 
   1  10   3        3.87        2.32      0.82 o 
   2  10   3       26.51       30.85      1.15 o 
   3  10   3        0.70        0.04      0.49 o 
   4  10   3        5.72        4.52      0.75 o 
   5  10   3        6.19        4.92      1.57 o 
   6  10   3        6.11        5.19      0.74 o 
   7  10   3        2.76        2.96      0.59 o 
   8  10   3        9.39        8.02      1.69 o 
   9  10   3        3.05        2.60      0.50 o 
  10  10   3        5.92        6.17      1.22 o 
  -1  11   3        0.33        0.64      0.78 o 
   0  11   3        2.84        3.24      1.75 o 
   1  11   3        4.30        3.16      0.85 o 
   2  11   3        2.54        2.47      1.28 o 
   3  11   3        0.59        1.71      0.73 o 
   4  11   3        4.32        5.62      0.87 o 
   5  11   3        9.24        9.58      1.76 o 
   6  11   3       16.41       19.18      1.37 o 
   7  11   3        0.17       -0.39      0.45 o 
   8  11   3        3.42        5.15      1.25 o 
   9  11   3        0.22        0.80      1.00 o 
   2  12   3        1.10        0.59      1.06 o 
   3  12   3        9.10       10.68      1.68 o 
   4  12   3        1.83        2.29      0.81 o 
   6  12   3        0.48        0.74      1.18 o 
   7  12   3        0.00        1.23      1.26 o 
  -7  -9   4        5.49        5.99      1.54 o 
  -6  -9   4        0.49        0.04      0.67 o 
  -5  -9   4        0.07        0.34      0.55 o 
  -4  -9   4        5.13        3.13      1.15 o 
  -3  -9   4        0.00        0.54      1.28 o 
  -2  -9   4        4.73        5.49      0.86 o 
  -1  -9   4        0.04       -0.65      0.65 o 
   0  -9   4        4.73        4.15      0.98 o 
   1  -9   4        3.11        3.05      1.19 o 
  -8  -8   4        0.00        0.32      1.35 o 
  -7  -8   4        9.52       10.61      0.91 o 
  -6  -8   4        0.27        1.16      0.51 o 
  -5  -8   4       33.21       34.27      1.37 o 
  -4  -8   4        0.24        0.30      0.43 o 
  -3  -8   4       10.05       11.08      0.92 o 
  -2  -8   4        0.11        0.18      0.74 o 
  -1  -8   4        1.69        2.76      0.82 o 
   0  -8   4        3.24        3.43      0.68 o 
   1  -8   4        2.11        1.64      0.61 o 
   2  -8   4        6.32        6.04      0.71 o 
   3  -8   4        0.14        0.54      0.71 o 
  -9  -7   4        0.02       -0.44      0.60 o 
  -8  -7   4        7.91        8.43      0.77 o 
  -7  -7   4        0.09       -0.27      0.38 o 
  -6  -7   4       19.61       19.21      1.15 o 
  -5  -7   4        1.46        1.28      0.51 o 
  -4  -7   4        5.09        3.87      0.55 o 
  -3  -7   4       20.44       19.95      1.04 o 
  -2  -7   4        0.01        0.84      0.34 o 
  -1  -7   4       20.71       21.13      1.15 o 
   0  -7   4        1.31        1.06      0.51 o 
   1  -7   4       18.63       19.88      1.52 o 
   2  -7   4        0.69        0.60      0.62 o 
   3  -7   4       13.07       13.79      1.11 o 
   4  -7   4        2.91        2.73      0.63 o 
   5  -7   4        1.41        0.42      1.18 o 
 -10  -6   4        0.72       -0.01      0.86 o 
  -9  -6   4        5.00        5.46      0.96 o 
  -8  -6   4        0.48       -0.36      0.36 o 
  -7  -6   4        3.27        3.51      0.53 o 
  -6  -6   4        0.01        0.54      0.37 o 
  -5  -6   4        0.07        0.25      0.35 o 
  -4  -6   4       42.81       38.43      1.45 o 
  -3  -6   4        3.46        3.55      0.35 o 
  -2  -6   4       64.60       57.28      1.13 o 
  -1  -6   4        1.03        1.60      0.38 o 
   0  -6   4       11.85       12.10      0.95 o 
   1  -6   4        0.12        0.30      0.47 o 
   2  -6   4        6.36        5.87      0.90 o 
   3  -6   4       10.72       11.00      0.86 o 
   4  -6   4        0.19       -0.35      0.35 o 
   5  -6   4        7.21        8.51      0.95 o 
   6  -6   4        0.63        0.44      0.68 o 
 -10  -5   4        3.88        3.42      0.80 o 
  -9  -5   4       19.69       20.03      0.83 o 
  -8  -5   4        7.06        7.36      0.65 o 
  -7  -5   4       30.20       28.02      1.56 o 
  -6  -5   4        8.94        9.60      0.71 o 
  -5  -5   4      101.44       99.29      2.23 o 
  -4  -5   4        6.39        5.58      0.58 o 
  -3  -5   4      170.65      174.78      1.73 o 
  -2  -5   4        3.73        4.57      0.40 o 
  -1  -5   4       47.35       50.65      1.09 o 
   0  -5   4        3.32        3.03      0.35 o 
   1  -5   4       19.40       19.31      0.78 o 
   2  -5   4        0.00        0.30      0.28 o 
   3  -5   4        3.75        2.82      0.33 o 
   4  -5   4        2.10        2.48      0.44 o 
   5  -5   4        6.54        6.11      0.71 o 
   6  -5   4        2.91        1.60      0.52 o 
   7  -5   4        2.57        0.38      0.65 o 
 -10  -4   4        0.01        0.44      0.58 o 
  -9  -4   4        1.29        1.70      0.35 o 
  -8  -4   4        0.94        1.32      0.37 o 
  -7  -4   4       40.93       42.91      1.87 o 
  -6  -4   4       31.58       34.41      1.05 o 
  -5  -4   4       76.37       67.76      2.46 o 
  -4  -4   4       93.93      104.88      1.84 o 
  -3  -4   4      206.02      210.61      2.06 o 
  -2  -4   4       75.03       76.12      1.09 o 
  -1  -4   4      372.13      355.66      2.98 o 
   0  -4   4       57.94       61.36      0.86 o 
   1  -4   4       75.80       73.56      0.91 o 
   2  -4   4       14.18       12.42      0.51 o 
   3  -4   4        7.69        8.86      0.41 o 
   4  -4   4        5.33        5.76      0.61 o 
   5  -4   4       12.53       13.26      0.89 o 
   6  -4   4        6.39        5.25      0.64 o 
   7  -4   4        0.90        0.68      0.42 o 
   8  -4   4        1.76        0.15      0.64 o 
 -11  -3   4        3.74        2.69      0.94 o 
 -10  -3   4        0.63        1.57      0.62 o 
  -9  -3   4       12.65       16.22      0.90 o 
  -8  -3   4        0.02        0.11      0.28 o 
  -7  -3   4       19.47       20.35      0.79 o 
  -6  -3   4        0.01        0.19      0.29 o 
  -5  -3   4        2.70        1.64      0.37 o 
  -4  -3   4       16.69       18.84      0.90 o 
  -3  -3   4       61.29       60.10      1.08 o 
  -2  -3   4      101.76      120.73      1.21 o 
  -1  -3   4      117.35      114.59      1.24 o 
   0  -3   4      197.19      195.59      1.93 o 
   1  -3   4      365.06      353.51      2.81 o 
   2  -3   4      277.63      298.03      2.28 o 
   3  -3   4      100.71      109.71      1.58 o 
   4  -3   4      110.97      109.01      1.95 o 
   5  -3   4        0.10       -0.04      0.29 o 
   6  -3   4        0.36        0.35      0.33 o 
   7  -3   4        1.96        1.63      0.44 o 
   8  -3   4        1.66        2.02      0.71 o 
   9  -3   4        2.05        3.50      0.80 o 
 -11  -2   4        0.07       -0.43      0.59 o 
 -10  -2   4        6.52        5.14      0.90 o 
  -9  -2   4        0.60        0.59      0.24 o 
  -8  -2   4        5.06        3.69      0.40 o 
  -7  -2   4       16.98       20.74      0.73 o 
  -6  -2   4        3.72        5.79      0.51 o 
  -5  -2   4      258.06      258.76      3.02 o 
  -4  -2   4       16.02       24.97      0.93 o 
  -3  -2   4       68.33       88.54      1.19 o 
  -2  -2   4      221.42      229.33      1.75 o 
  -1  -2   4       90.81      108.20      1.11 o 
   0  -2   4       35.06       21.85      0.59 o 
   1  -2   4        0.09        0.15      0.16 o 
   2  -2   4      427.55      387.85      2.61 o 
   3  -2   4       31.45       34.93      0.69 o 
   4  -2   4      123.92      129.81      2.00 o 
   5  -2   4       68.92       73.22      1.49 o 
   6  -2   4       68.29       60.88      1.37 o 
   7  -2   4        2.33        1.65      0.38 o 
   8  -2   4       16.25       16.53      1.63 o 
   9  -2   4        0.40        0.04      0.32 o 
  10  -2   4        0.96        1.62      0.67 o 
 -10  -1   4        4.82        3.09      0.81 o 
  -9  -1   4        0.01       -0.09      0.22 o 
  -8  -1   4       27.43       28.74      0.79 o 
  -7  -1   4        7.98       12.75      0.60 o 
  -6  -1   4      257.30      249.04      2.64 o 
  -5  -1   4        0.58        0.60      0.27 o 
  -4  -1   4      251.22      290.83      3.15 o 
  -3  -1   4        0.61        0.78      0.17 o 
  -2  -1   4        0.08        0.13      0.13 o 
  -1  -1   4        0.13        0.86      0.35 o 
   0  -1   4        8.25        9.22      0.32 o 
   1  -1   4      205.12      152.58      1.42 o 
   2  -1   4      127.75      117.74      1.06 o 
   3  -1   4      992.67      984.65      5.37 o 
   4  -1   4       98.55       87.33      1.22 o 
   5  -1   4      155.32      133.48      1.93 o 
   6  -1   4       20.86       19.12      0.72 o 
   7  -1   4       12.11       14.61      0.67 o 
   8  -1   4        0.10        0.22      0.41 o 
   9  -1   4        7.74        6.71      0.42 o 
  10  -1   4        7.96       10.46      1.42 o 
 -10   0   4        0.08       -0.23      0.62 o 
  -9   0   4        2.72        3.32      0.39 o 
  -8   0   4        0.21        0.39      0.28 o 
  -7   0   4        0.53        1.71      0.31 o 
  -6   0   4        8.16        6.03      0.45 o 
  -5   0   4       35.82       37.32      0.86 o 
  -4   0   4      991.86      948.34      7.18 o 
  -3   0   4        1.13        0.89      0.19 o 
  -2   0   4     1405.91     1442.72      7.97 o 
  -1   0   4       63.72       67.18      1.64 o 
   0   0   4       38.50       31.15      0.47 o 
   1   0   4       77.33       81.62      1.01 o 
   2   0   4      914.57      913.75      5.17 o 
   3   0   4      264.12      205.95      1.44 o 
   4   0   4      286.09      285.88      3.75 o 
   5   0   4       65.17       57.60      1.10 o 
   6   0   4       24.03       28.14      0.77 o 
   7   0   4       33.51       34.51      0.84 o 
   8   0   4        2.47        3.17      0.37 o 
   9   0   4        6.06        9.40      1.29 o 
  10   0   4        0.18        0.44      0.49 o 
  11   0   4        0.69        1.26      0.60 o 
 -10   1   4        5.90        5.45      0.90 o 
  -9   1   4        0.25        0.20      0.31 o 
  -8   1   4        1.01        1.31      0.49 o 
  -7   1   4        1.94        0.82      0.49 o 
  -6   1   4        3.50        3.24      0.36 o 
  -5   1   4      233.13      205.01      3.21 o 
  -4   1   4       47.34       45.95      0.90 o 
  -3   1   4      502.85      500.11      3.00 o 
  -2   1   4        4.82        3.44      0.20 o 
  -1   1   4       68.33      111.59      1.13 o 
   0   1   4      125.66      114.70      0.98 o 
   1   1   4      218.00      236.91      2.04 o 
   2   1   4       25.23       19.32      0.31 o 
   3   1   4       86.96       91.91      1.07 o 
   4   1   4      803.61      810.05      6.96 o 
   5   1   4       17.31       12.23      0.48 o 
   6   1   4      374.86      389.65      3.11 o 
   7   1   4        7.94        8.23      0.34 o 
   8   1   4        0.02       -0.25      0.31 o 
   9   1   4        0.13        0.05      0.43 o 
  10   1   4        2.29        1.86      0.51 o 
  11   1   4        2.19        1.96      0.56 o 
 -10   2   4        0.12        0.44      0.62 o 
  -9   2   4        0.01       -0.34      0.60 o 
  -8   2   4        4.91        4.32      0.87 o 
  -7   2   4        0.07        0.22      0.29 o 
  -6   2   4        5.26        3.09      0.42 o 
  -5   2   4        0.35        0.12      0.29 o 
  -4   2   4        5.56        9.34      0.50 o 
  -3   2   4      943.56      957.93      5.75 o 
  -2   2   4      224.11      202.94      1.45 o 
  -1   2   4     1762.16     1746.00     11.22 o 
   0   2   4      256.50      268.79      1.61 o 
   1   2   4       16.78       14.17      0.81 o 
   2   2   4        1.84        2.59      0.18 o 
   3   2   4       60.10       68.44      0.95 o 
   4   2   4        1.15        0.26      0.15 o 
   5   2   4      158.87      174.06      2.37 o 
   6   2   4       42.61       52.07      0.67 o 
   7   2   4        0.00        0.67      0.30 o 
   8   2   4      117.47      118.55      2.06 o 
   9   2   4        0.19        0.63      0.42 o 
  10   2   4       15.16       14.75      2.18 o 
  11   2   4        1.54        1.70      0.49 o 
  12   2   4        0.51        1.01      0.59 o 
  -9   3   4       13.00       14.14      2.54 o 
  -8   3   4        8.49        9.03      0.81 o 
  -7   3   4        1.12        1.18      0.37 o 
  -6   3   4       12.10       12.92      0.79 o 
  -5   3   4       23.72       22.49      1.01 o 
  -4   3   4      115.77      126.81      1.67 o 
  -3   3   4        1.89        1.42      0.25 o 
  -2   3   4      423.52      433.98      2.65 o 
  -1   3   4       13.40       11.66      0.34 o 
   0   3   4        1.55        0.08      0.11 o 
   1   3   4       55.49       60.37      1.22 o 
   2   3   4        7.07        7.58      0.26 o 
   3   3   4        8.99        5.17      0.38 o 
   4   3   4       31.62       29.86      0.48 o 
   5   3   4      347.53      366.13      3.77 o 
   6   3   4        0.07        0.17      0.19 o 
   7   3   4      347.75      366.02      5.23 o 
   8   3   4        2.45        4.44      0.41 o 
   9   3   4       19.41       19.16      0.72 o 
  10   3   4        3.77        3.15      0.46 o 
  11   3   4        0.16       -0.28      0.34 o 
  12   3   4        2.58        2.68      0.55 o 
  -9   4   4        2.41        1.81      1.20 o 
  -8   4   4        0.03       -0.25      0.38 o 
  -7   4   4       26.81       29.34      3.48 o 
  -6   4   4        5.55        7.95      0.86 o 
  -5   4   4       62.49       66.25      1.51 o 
  -4   4   4       66.24       65.67      1.43 o 
  -3   4   4       24.32       28.02      0.61 o 
  -2   4   4        9.97        8.07      0.33 o 
  -1   4   4       21.26       16.67      0.42 o 
   0   4   4        8.02        5.62      0.28 o 
   1   4   4        1.17        0.76      0.14 o 
   2   4   4        9.40       13.73      0.38 o 
   3   4   4      256.03      262.35      2.50 o 
   5   4   4      122.63      129.66      1.34 o 
   6   4   4      259.00      262.62      2.40 o 
   7   4   4       10.67        8.50      0.43 o 
   8   4   4       21.76       21.07      0.85 o 
  -8   5   4        3.36        3.30      0.85 o 
  -7   5   4        1.73        2.04      0.53 o 
  -6   5   4        0.75        1.75      0.45 o 
  -5   5   4        0.03       -0.36      0.36 o 
  -4   5   4        0.62       -0.10      0.31 o 
  -3   5   4      121.01      116.14      1.29 o 
  -2   5   4       35.23       36.65      0.68 o 
  -1   5   4      212.16      217.15      1.84 o 
   0   5   4      102.55      113.16      1.28 o 
   1   5   4      133.21      156.84      1.37 o 
   2   5   4       47.19       60.69      0.80 o 
   3   5   4      304.67      315.03      2.39 o 
   4   5   4        0.81       -0.29      0.29 o 
   6   5   4       30.91       32.01      0.76 o 
   7   5   4        9.18       11.51      0.89 o 
   8   5   4       44.17       35.28      1.23 o 
   9   5   4        0.06       -0.03      0.35 o 
  -7   6   4        0.65        0.42      0.78 o 
  -6   6   4        6.37        6.07      0.71 o 
  -5   6   4        0.35       -0.13      0.36 o 
  -4   6   4       44.87       41.11      1.13 o 
  -3   6   4        2.88        3.42      0.32 o 
  -2   6   4       54.19       43.22      0.86 o 
  -1   6   4       26.14       27.76      0.68 o 
   0   6   4      120.21      120.06      1.12 o 
   1   6   4       91.40       99.75      1.22 o 
   2   6   4      349.83      343.25      2.63 o 
   3   6   4      180.66      171.75      2.16 o 
   4   6   4       75.68       82.71      1.67 o 
   6   6   4       10.77        8.66      0.55 o 
   7   6   4       42.25       36.08      0.90 o 
   8   6   4       20.23       23.55      1.21 o 
   9   6   4        2.93        2.65      0.60 o 
  10   6   4        0.09        0.20      0.44 o 
  -6   7   4        7.18        7.14      0.82 o 
  -5   7   4        0.89        1.19      0.49 o 
  -4   7   4       10.64        9.20      0.68 o 
  -3   7   4       12.59       13.86      0.57 o 
  -2   7   4       11.45       12.41      0.60 o 
  -1   7   4       22.50       21.02      0.74 o 
   0   7   4       83.29       89.69      1.28 o 
   1   7   4       17.69       17.56      0.60 o 
   2   7   4      188.44      188.49      2.77 o 
   3   7   4       28.49       30.71      0.99 o 
   4   7   4      288.32      280.71      3.91 o 
   5   7   4       23.17       27.03      1.02 o 
   6   7   4       58.91       64.39      1.47 o 
   7   7   4        2.58        4.72      0.46 o 
   8   7   4        9.27        8.54      0.99 o 
   9   7   4        8.53        9.42      0.99 o 
  10   7   4        6.36        7.49      0.93 o 
  11   7   4        7.96       10.19      0.99 o 
  12   7   4        0.29        1.03      0.54 o 
  -5   8   4        0.35        0.96      0.59 o 
  -4   8   4       10.52       10.55      0.88 o 
  -3   8   4        4.98        4.70      0.64 o 
  -2   8   4       36.32       33.73      1.04 o 
  -1   8   4        3.33        3.87      0.70 o 
   0   8   4       18.74       15.69      1.00 o 
   1   8   4        2.02        1.79      0.41 o 
   2   8   4        0.71       -0.28      0.28 o 
   3   8   4        0.89        1.41      0.26 o 
   4   8   4        6.21        6.98      0.72 o 
   5   8   4       13.42       11.48      0.86 o 
   6   8   4       28.06       32.99      1.25 o 
   7   8   4       14.10       13.67      0.78 o 
   8   8   4       41.27       48.84      1.17 o 
   9   8   4        0.01        0.04      0.62 o 
  10   8   4       24.23       29.06      1.66 o 
  11   8   4        0.10       -0.21      0.62 o 
  12   8   4        4.31        6.11      0.93 o 
  -4   9   4        0.93        0.67      0.53 o 
  -3   9   4        0.30       -0.30      0.58 o 
  -2   9   4        8.68       11.96      1.18 o 
  -1   9   4        2.20        3.03      0.63 o 
   0   9   4       13.83       17.73      1.09 o 
   1   9   4        7.80        8.14      0.67 o 
   2   9   4       25.62       23.86      0.96 o 
   3   9   4        0.00        1.09      0.41 o 
   4   9   4       11.65        8.14      0.84 o 
   5   9   4        0.60       -0.33      0.33 o 
   6   9   4        0.45        0.61      0.54 o 
   7   9   4        4.87        9.51      0.79 o 
   8   9   4        2.03        2.66      0.49 o 
   9   9   4        1.90        2.82      0.89 o 
  10   9   4        6.49        6.87      1.17 o 
  11   9   4        0.70        1.04      0.79 o 
  -3  10   4        0.95        2.78      1.11 o 
  -2  10   4        0.00       -0.32      0.53 o 
  -1  10   4        0.46        0.46      0.57 o 
   0  10   4        6.25        7.71      0.88 o 
   1  10   4        0.05       -0.06      1.07 o 
   2  10   4        3.31        4.21      0.55 o 
   3  10   4        2.69        3.12      0.58 o 
   4  10   4       19.77       20.40      2.31 o 
   5  10   4        3.27        2.80      0.63 o 
   6  10   4       38.00       38.81      1.84 o 
   7  10   4        1.45        1.57      0.51 o 
   8  10   4        6.68        7.52      0.78 o 
   9  10   4        1.81        2.24      0.48 o 
  10  10   4        0.67        1.37      0.88 o 
  -1  11   4        3.77        4.26      0.91 o 
   0  11   4        0.05        0.74      0.63 o 
   1  11   4        1.34        0.88      0.63 o 
   2  11   4        1.96        1.60      0.64 o 
   3  11   4        2.54        2.09      0.73 o 
   4  11   4        0.72        0.10      0.49 o 
   5  11   4        2.45        2.00      1.11 o 
   6  11   4        5.57        5.57      0.84 o 
   7  11   4        0.61        1.52      0.60 o 
   8  11   4       16.66       17.48      1.38 o 
   9  11   4        0.15        0.94      0.96 o 
   1  12   4        0.70        1.33      0.97 o 
   2  12   4        0.01        0.90      1.06 o 
   3  12   4        0.22       -0.50      1.04 o 
   4  12   4        0.56        1.33      2.00 o 
   5  12   4        4.20        3.54      0.99 o 
   6  12   4        0.98       -0.68      1.05 o 
   7  12   4       13.09        9.74      1.79 o 
   8  12   4        0.00        0.28      1.06 o 
  -5  -9   5        6.16        5.44      1.38 o 
  -4  -9   5        6.35        8.58      1.87 o 
  -3  -9   5        0.09        2.42      1.40 o 
  -2  -9   5        0.00       -0.66      1.18 o 
  -1  -9   5        0.03       -0.36      0.59 o 
  -7  -8   5        5.30        3.52      0.92 o 
  -6  -8   5        0.59        1.17      0.79 o 
  -5  -8   5        3.32        3.75      0.69 o 
  -4  -8   5        2.37        2.88      0.67 o 
  -3  -8   5        3.69        4.00      0.87 o 
  -2  -8   5        0.22       -0.04      1.18 o 
  -1  -8   5       10.29       11.21      1.04 o 
   0  -8   5        0.42        1.49      0.80 o 
   1  -8   5        5.83        5.50      0.98 o 
   2  -8   5        0.14       -0.69      0.72 o 
  -8  -7   5        0.02       -0.23      0.89 o 
  -7  -7   5        2.40        1.99      0.55 o 
  -6  -7   5        4.12        4.84      1.00 o 
  -5  -7   5        3.59        2.51      0.59 o 
  -4  -7   5       13.42       13.79      0.88 o 
  -3  -7   5       18.97       20.78      1.37 o 
  -2  -7   5        0.24        0.64      0.45 o 
  -1  -7   5        0.84        2.07      0.68 o 
   0  -7   5        0.78        0.07      0.53 o 
   1  -7   5        5.89        8.54      0.83 o 
   2  -7   5        4.67        3.51      1.30 o 
   3  -7   5        1.73        0.01      1.11 o 
   4  -7   5        0.14        0.09      0.52 o 
  -9  -6   5        0.30        0.29      0.63 o 
  -8  -6   5        7.37        7.90      0.89 o 
  -7  -6   5        7.21        7.83      0.83 o 
  -6  -6   5       18.47       18.34      1.48 o 
  -5  -6   5       13.88       11.58      0.88 o 
  -4  -6   5       22.18       21.64      0.94 o 
  -3  -6   5        0.75        0.99      0.38 o 
  -2  -6   5        0.00       -0.16      0.30 o 
  -1  -6   5        4.70        7.60      0.67 o 
   0  -6   5        3.02        1.98      0.62 o 
   1  -6   5        3.53        3.33      0.90 o 
   2  -6   5        3.87        3.98      0.52 o 
   3  -6   5        0.04        0.36      0.51 o 
   4  -6   5        9.24        8.50      0.85 o 
   5  -6   5        0.66       -0.04      0.56 o 
   6  -6   5        0.70        1.18      0.78 o 
 -10  -5   5        1.02        1.02      0.69 o 
  -9  -5   5        1.17        0.76      0.53 o 
  -8  -5   5        0.11       -0.43      0.50 o 
  -7  -5   5        0.04        0.15      0.37 o 
  -6  -5   5        0.80        0.68      0.38 o 
  -5  -5   5       28.29       28.50      1.09 o 
  -4  -5   5       22.77       21.13      0.98 o 
  -3  -5   5      119.63      121.85      1.44 o 
  -2  -5   5      123.84      121.35      1.56 o 
  -1  -5   5       41.83       42.45      1.02 o 
   0  -5   5       56.84       54.88      1.29 o 
   1  -5   5        5.84        5.59      0.59 o 
   2  -5   5        2.30        1.65      0.50 o 
   3  -5   5        6.33        7.36      0.73 o 
   4  -5   5        0.08       -0.18      0.34 o 
   5  -5   5        3.77        3.81      0.66 o 
   6  -5   5        5.25        5.45      0.74 o 
   7  -5   5        1.96        1.22      0.76 o 
 -10  -4   5        4.12        3.17      0.82 o 
  -9  -4   5       13.06       13.72      0.78 o 
  -8  -4   5       16.68       17.71      0.90 o 
  -7  -4   5        8.53       10.00      0.75 o 
  -6  -4   5        8.58        9.78      0.74 o 
  -5  -4   5        6.82        6.30      0.62 o 
  -4  -4   5        0.64        1.09      0.58 o 
  -3  -4   5        5.02        4.07      0.37 o 
  -2  -4   5        2.96        6.13      0.44 o 
  -1  -4   5        8.25        7.78      0.49 o 
   0  -4   5       14.57       16.33      0.99 o 
   1  -4   5       40.07       35.03      0.75 o 
   2  -4   5        4.26        4.86      0.39 o 
   3  -4   5       31.32       34.18      0.68 o 
   4  -4   5        4.02        3.59      0.57 o 
   5  -4   5       24.45       27.03      1.14 o 
   6  -4   5        8.01        8.50      0.79 o 
   7  -4   5        7.61        6.84      0.76 o 
   8  -4   5        0.02        0.17      0.69 o 
 -10  -3   5        6.57        5.00      0.88 o 
  -9  -3   5        2.14        1.77      0.47 o 
  -8  -3   5       14.97       17.56      0.85 o 
  -7  -3   5       16.75       18.27      0.87 o 
  -6  -3   5       41.32       40.56      1.36 o 
  -5  -3   5       52.81       51.21      1.31 o 
  -4  -3   5       54.75       51.70      1.27 o 
  -3  -3   5       53.35       65.04      0.90 o 
  -2  -3   5       43.15       40.60      0.89 o 
  -1  -3   5       70.77       70.62      1.13 o 
   0  -3   5       13.55       19.36      0.57 o 
   1  -3   5        9.59        9.39      0.44 o 
   2  -3   5        1.22        0.77      0.26 o 
   3  -3   5       25.14       24.93      0.64 o 
   4  -3   5        1.58        1.32      0.57 o 
   5  -3   5       15.56       15.04      0.91 o 
   6  -3   5       13.08       12.92      0.87 o 
   7  -3   5        7.98        7.56      0.70 o 
   8  -3   5       13.99       13.22      1.39 o 
   9  -3   5        2.93        2.61      0.90 o 
 -10  -2   5        0.82        0.90      0.62 o 
  -9  -2   5        9.48       11.40      0.66 o 
  -8  -2   5        3.40        5.59      0.54 o 
  -7  -2   5        8.17        5.90      0.65 o 
  -6  -2   5       19.49       21.65      0.85 o 
  -5  -2   5        0.14        0.55      0.32 o 
  -4  -2   5       47.57       52.08      1.24 o 
  -3  -2   5       20.98       20.89      1.04 o 
  -2  -2   5       58.94       79.65      0.97 o 
  -1  -2   5       28.99       29.45      0.63 o 
   0  -2   5      181.43      201.93      1.72 o 
   1  -2   5      209.68      182.59      1.95 o 
   2  -2   5       46.73       52.24      0.84 o 
   3  -2   5       93.62       91.59      1.22 o 
   4  -2   5        0.88        0.16      0.66 o 
   5  -2   5        0.10        0.39      0.46 o 
   6  -2   5        4.30        4.80      0.56 o 
   7  -2   5        0.00        0.04      0.30 o 
   8  -2   5        1.78        2.31      0.55 o 
   9  -2   5        1.13        0.87      0.39 o 
 -10  -1   5        0.00       -0.24      0.59 o 
  -9  -1   5        6.77        7.22      0.60 o 
  -8  -1   5        0.26        0.67      0.43 o 
  -7  -1   5       16.19       15.35      0.87 o 
  -6  -1   5        4.33        6.13      0.50 o 
  -5  -1   5       55.09       44.28      1.11 o 
  -4  -1   5       89.95       91.17      1.80 o 
  -3  -1   5       39.09       44.83      1.03 o 
  -2  -1   5       32.97       50.55      0.77 o 
  -1  -1   5        4.53        4.70      0.30 o 
   0  -1   5       63.72       61.31      0.98 o 
   1  -1   5       16.70       18.58      0.51 o 
   2  -1   5      717.55      724.24      4.41 o 
   3  -1   5      138.35      144.16      1.73 o 
   4  -1   5      146.90      147.96      1.80 o 
   5  -1   5        5.07        5.36      0.50 o 
   6  -1   5        0.07       -0.01      0.25 o 
   7  -1   5        0.41       -0.14      0.38 o 
   8  -1   5        1.13        0.83      0.43 o 
   9  -1   5        7.90       11.31      0.99 o 
  10  -1   5        0.05        0.11      0.55 o 
 -10   0   5       13.68       12.31      1.23 o 
  -9   0   5        1.26        1.45      0.38 o 
  -8   0   5       14.79       12.61      0.69 o 
  -7   0   5        4.14        4.89      0.45 o 
  -6   0   5       21.15       17.85      0.70 o 
  -5   0   5       12.21        8.74      0.55 o 
  -4   0   5       94.28       91.88      1.42 o 
  -3   0   5       42.41       42.76      0.86 o 
  -2   0   5        2.01        1.99      0.22 o 
  -1   0   5      181.98      206.68      1.73 o 
   0   0   5       67.14       76.73      0.95 o 
   1   0   5        0.46        0.65      0.17 o 
   2   0   5      358.37      345.97      2.38 o 
   3   0   5       80.50       64.17      0.83 o 
   4   0   5      564.36      564.34      5.45 o 
   5   0   5        6.19        7.12      0.45 o 
   6   0   5       48.30       48.16      1.09 o 
   7   0   5        2.98        2.38      0.54 o 
   8   0   5        0.85        1.24      0.37 o 
   9   0   5        0.09        0.94      0.49 o 
  10   0   5        0.91        0.99      0.55 o 
  11   0   5        4.12        4.55      0.80 o 
 -10   1   5        1.10        1.22      0.69 o 
  -9   1   5        2.47        3.20      0.49 o 
  -8   1   5       13.32       12.15      0.78 o 
  -7   1   5        1.36        0.60      0.28 o 
  -6   1   5       36.35       29.49      0.86 o 
  -5   1   5       32.74       31.63      0.85 o 
  -4   1   5      322.11      326.60      3.17 o 
  -3   1   5       39.60       41.13      0.78 o 
  -2   1   5      656.45      683.91      3.91 o 
  -1   1   5       29.82       23.93      0.51 o 
   0   1   5       84.43       81.75      0.82 o 
   1   1   5      426.01      514.36      3.58 o 
   2   1   5       27.37       21.48      0.44 o 
   3   1   5      134.28      124.20      1.06 o 
   4   1   5        2.66        2.26      0.28 o 
   5   1   5      106.67       96.39      1.51 o 
   6   1   5       15.72       15.33      0.62 o 
   7   1   5       29.05       29.73      0.76 o 
   8   1   5       17.52       21.23      1.01 o 
   9   1   5        0.08       -0.15      0.35 o 
  10   1   5       16.65       20.59      1.14 o 
  11   1   5        0.66        1.26      0.54 o 
  -9   2   5       17.95       19.88      0.95 o 
  -8   2   5        5.65        5.80      0.89 o 
  -7   2   5        3.75        3.26      0.55 o 
  -6   2   5        9.00       12.75      0.86 o 
  -5   2   5        0.07       -0.15      0.23 o 
  -4   2   5       72.97       68.88      1.21 o 
  -3   2   5      319.52      303.61      2.64 o 
  -2   2   5      616.68      640.51      3.71 o 
  -1   2   5       28.32       24.78      0.48 o 
   0   2   5       29.52       37.56      0.59 o 
   1   2   5       25.71       24.35      0.52 o 
   2   2   5       15.98       14.57      0.37 o 
   3   2   5       26.34       28.45      0.46 o 
   4   2   5      175.68      177.31      3.14 o 
   5   2   5      163.73      184.61      3.98 o 
   6   2   5        4.96        8.05      0.42 o 
   7   2   5       91.32      100.27      1.04 o 
   8   2   5        3.70        3.57      0.51 o 
   9   2   5        0.63       -0.20      0.31 o 
  10   2   5        0.02       -0.40      0.41 o 
  11   2   5        0.48        1.22      0.59 o 
  -9   3   5        2.32        1.61      0.73 o 
  -8   3   5        2.79        3.53      0.54 o 
  -7   3   5       34.43       32.08      1.48 o 
  -6   3   5        5.04        4.31      0.52 o 
  -5   3   5       53.79       54.47      1.14 o 
  -4   3   5      199.63      196.16      3.22 o 
  -3   3   5      163.35      198.91      1.61 o 
  -2   3   5       42.00       48.49      0.67 o 
  -1   3   5      364.70      371.29      2.43 o 
   0   3   5        5.25        2.94      0.29 o 
   1   3   5       12.64       13.03      0.46 o 
   2   3   5      515.18      578.07      3.52 o 
   3   3   5       79.36       84.73      0.81 o 
   4   3   5       55.54       73.73      1.25 o 
   5   3   5        0.09        0.72      0.32 o 
   6   3   5      257.04      314.53      2.54 o 
   7   3   5        0.82        0.84      0.33 o 
   8   3   5        0.15        0.39      0.66 o 
   9   3   5       10.74        9.30      0.76 o 
  10   3   5        0.34        0.07      0.37 o 
  11   3   5        4.46        4.72      0.67 o 
  12   3   5        0.29        0.35      0.49 o 
  -8   4   5        1.77        2.02      1.13 o 
  -7   4   5        6.18        7.26      1.06 o 
  -6   4   5        3.36        1.83      0.52 o 
  -5   4   5        0.03       -0.28      0.28 o 
  -4   4   5       37.90       30.84      0.88 o 
  -3   4   5      166.00      167.08      1.49 o 
  -2   4   5      331.56      336.29      2.47 o 
  -1   4   5      604.80      600.16      3.64 o 
   0   4   5      560.86      597.93      3.78 o 
   1   4   5       23.67       24.78      0.49 o 
   2   4   5      132.04      136.47      1.65 o 
   3   4   5       10.74       13.47      0.40 o 
   4   4   5      180.71      197.19      3.61 o 
   6   4   5       10.64       12.36      0.42 o 
   7   4   5        1.08        1.15      0.45 o 
   8   4   5       60.95       57.10      1.63 o 
   9   4   5        2.97        2.20      0.45 o 
  10   4   5        2.70        1.74      0.44 o 
  11   4   5        0.03        0.59      0.39 o 
  12   4   5        0.66        0.90      0.41 o 
  -8   5   5        0.28       -0.03      0.73 o 
  -7   5   5       11.28       13.16      0.95 o 
  -6   5   5        6.44        6.24      0.93 o 
  -5   5   5       11.50       15.42      1.73 o 
  -4   5   5        3.91        5.23      0.57 o 
  -3   5   5      153.85      142.03      1.51 o 
  -2   5   5        5.69        7.75      0.41 o 
  -1   5   5       30.46       31.47      0.67 o 
   0   5   5       33.43       30.05      0.57 o 
   1   5   5       81.71       90.45      0.95 o 
   2   5   5       99.98      100.87      1.04 o 
   3   5   5       28.31       25.60      0.67 o 
   4   5   5       45.45       43.35      1.70 o 
   6   5   5      106.17      112.83      3.20 o 
   7   5   5      120.38      117.06      2.68 o 
   8   5   5       47.69       52.39      1.16 o 
   9   5   5        0.35        0.58      0.41 o 
  10   5   5        0.06        0.02      0.40 o 
  11   5   5        0.01       -0.36      0.36 o 
  -7   6   5        3.15        2.81      0.85 o 
  -6   6   5       12.84       16.85      1.12 o 
  -5   6   5        0.27        0.06      0.39 o 
  -4   6   5       11.10       11.07      0.71 o 
  -3   6   5       25.83       29.60      0.69 o 
  -2   6   5       12.97       14.73      0.84 o 
  -1   6   5       73.37       59.82      1.10 o 
   0   6   5       85.98       83.99      1.00 o 
   1   6   5      200.16      199.25      1.83 o 
   2   6   5       56.73       53.31      0.94 o 
   3   6   5       17.63       15.85      0.71 o 
   4   6   5       89.76       87.57      2.48 o 
   5   6   5       18.02       17.02      0.78 o 
   6   6   5       16.23       16.07      0.72 o 
   7   6   5        6.49        5.24      0.33 o 
   8   6   5        0.44        0.00      0.45 o 
   9   6   5       37.87       36.33      1.47 o 
  10   6   5        8.82        8.83      0.85 o 
  11   6   5        5.68        6.15      0.71 o 
  -6   7   5        9.32       10.19      0.94 o 
  -5   7   5        2.39        0.95      0.48 o 
  -4   7   5       22.98       24.17      1.01 o 
  -3   7   5        3.80        3.33      0.35 o 
  -2   7   5      186.61      166.08      2.11 o 
  -1   7   5       15.74       17.26      1.00 o 
   0   7   5      159.06      147.64      2.15 o 
   1   7   5        0.54        0.25      0.27 o 
   2   7   5       14.62       16.07      0.68 o 
   3   7   5        0.26        1.24      0.38 o 
   4   7   5       13.82       18.09      0.92 o 
   5   7   5       35.85       36.53      1.18 o 
   6   7   5        8.84        9.42      0.69 o 
   7   7   5        2.83        3.23      0.42 o 
   8   7   5       29.95       34.39      1.65 o 
   9   7   5        1.01        2.53      0.67 o 
  10   7   5        2.12        3.98      0.77 o 
  11   7   5        0.95        0.27      0.53 o 
  12   7   5        1.71        2.44      0.63 o 
  -5   8   5        2.57        3.57      0.79 o 
  -4   8   5        6.24        5.94      0.73 o 
  -3   8   5        3.96        2.92      0.55 o 
  -2   8   5        1.48        1.22      0.44 o 
  -1   8   5        1.99        2.18      0.73 o 
   0   8   5      118.74      118.34      2.31 o 
   1   8   5        6.17        7.07      0.78 o 
   2   8   5      240.24      218.35      2.96 o 
   3   8   5        1.73        0.99      0.30 o 
   4   8   5       71.35       59.51      2.09 o 
   5   8   5        8.09        7.00      0.70 o 
   6   8   5       68.17       63.85      1.64 o 
   7   8   5       10.37        8.36      0.69 o 
   8   8   5       10.10        9.48      0.61 o 
   9   8   5        5.32        2.43      0.83 o 
  10   8   5        5.30        5.77      1.00 o 
  11   8   5        0.02        0.16      0.62 o 
  12   8   5        2.61        3.09      0.76 o 
  -4   9   5        0.67        0.75      0.64 o 
  -3   9   5        0.26        0.07      0.94 o 
  -2   9   5        1.27        1.95      1.10 o 
  -1   9   5       13.77       14.67      1.03 o 
   0   9   5        0.00       -0.13      0.50 o 
   1   9   5       10.49       11.89      1.75 o 
   2   9   5        8.15       10.25      1.13 o 
   3   9   5        1.34        0.96      0.41 o 
   4   9   5       27.29       24.58      1.22 o 
   5   9   5        1.48        1.73      0.51 o 
   6   9   5       14.47       15.86      1.28 o 
   7   9   5        0.07        0.46      0.60 o 
   8   9   5       23.23       27.41      1.05 o 
   9   9   5        3.06        2.84      0.94 o 
  10   9   5       12.56       13.29      1.45 o 
  11   9   5        0.01        1.01      0.74 o 
  -3  10   5        3.61        2.54      1.17 o 
  -2  10   5        8.24        6.98      0.79 o 
  -1  10   5        0.06        0.91      0.58 o 
   0  10   5        7.51        8.35      0.89 o 
   1  10   5        2.59        2.90      0.85 o 
   2  10   5        3.20        3.15      0.53 o 
   3  10   5        6.37        4.21      0.62 o 
   4  10   5        1.11        0.06      0.45 o 
   5  10   5        0.06        0.45      0.58 o 
   6  10   5        3.74        2.27      0.78 o 
   7  10   5        2.66        2.76      1.06 o 
   8  10   5       13.76       13.66      0.97 o 
   9  10   5        2.92        2.64      0.49 o 
  10  10   5        5.06        3.95      1.06 o 
  -1  11   5        0.06        0.36      0.72 o 
   0  11   5        0.27       -0.66      0.81 o 
   1  11   5        0.02       -0.04      0.60 o 
   2  11   5        5.93        3.99      1.49 o 
   3  11   5        0.42        0.38      0.53 o 
   4  11   5        2.90        2.81      0.62 o 
   5  11   5        6.22        3.53      0.75 o 
   6  11   5        6.98        6.33      0.95 o 
   7  11   5        2.50        1.63      1.41 o 
   8  11   5        3.29        2.47      0.62 o 
   9  11   5        0.15        0.72      0.97 o 
   1  12   5       11.54       13.96      1.47 o 
   2  12   5        0.02        1.74      1.08 o 
   3  12   5        6.97        8.49      1.59 o 
   4  12   5        2.11        1.76      2.04 o 
   5  12   5        3.97        2.51      0.92 o 
   6  12   5        0.33        0.73      1.13 o 
   7  12   5        0.26        1.45      1.16 o 
   8  12   5        0.07        0.01      1.03 o 
  -5  -8   6       13.39       15.46      2.04 o 
  -4  -8   6        0.98        0.55      0.56 o 
  -3  -8   6       16.23       16.71      2.13 o 
  -2  -8   6        0.84        0.39      1.28 o 
  -1  -8   6        1.29        1.15      0.70 o 
   0  -8   6        0.61       -0.57      0.57 o 
   1  -8   6        0.16        1.06      0.83 o 
  -7  -7   6        0.00        0.88      0.68 o 
  -6  -7   6        3.14        2.52      0.64 o 
  -5  -7   6        0.58        0.72      0.50 o 
  -4  -7   6        0.95        0.74      0.55 o 
  -3  -7   6        0.00        0.16      0.50 o 
  -2  -7   6        8.21        7.02      1.01 o 
  -1  -7   6       14.00       15.44      1.14 o 
   0  -7   6        2.91        1.89      0.77 o 
   1  -7   6       27.37       26.64      1.81 o 
   2  -7   6        0.23       -0.17      0.72 o 
   3  -7   6        3.82        3.34      1.29 o 
  -8  -6   6        2.12        2.42      0.82 o 
  -7  -6   6        2.93        2.91      0.61 o 
  -6  -6   6        6.14        6.11      0.73 o 
  -5  -6   6        0.09        0.45      0.46 o 
  -4  -6   6       23.07       20.95      1.03 o 
  -3  -6   6        6.19        5.35      0.98 o 
  -2  -6   6       48.18       50.01      1.17 o 
  -1  -6   6        1.71        0.98      0.87 o 
   0  -6   6       11.21       14.19      1.60 o 
   1  -6   6        0.16       -0.20      0.49 o 
   2  -6   6        1.36        1.80      0.61 o 
   3  -6   6       15.11       15.40      1.10 o 
   4  -6   6        0.91        0.22      0.53 o 
   5  -6   6        0.57       -0.57      0.98 o 
  -9  -5   6        6.25        5.51      1.36 o 
  -8  -5   6        4.61        2.81      1.07 o 
  -7  -5   6        3.13        4.16      0.62 o 
  -6  -5   6        0.17        0.33      0.40 o 
  -5  -5   6       25.70       27.21      1.15 o 
  -4  -5   6        2.32        2.09      0.45 o 
  -3  -5   6       40.45       36.99      1.11 o 
  -2  -5   6        0.63       -0.03      0.31 o 
  -1  -5   6        5.43        5.23      0.60 o 
   0  -5   6        3.03        3.92      0.68 o 
   1  -5   6        4.20        4.98      0.72 o 
   2  -5   6       30.34       32.70      1.01 o 
   3  -5   6        0.85        0.92      0.51 o 
   4  -5   6       13.39       13.68      1.01 o 
   5  -5   6        9.33       10.99      0.98 o 
   6  -5   6        5.25        6.38      1.08 o 
  -9  -4   6        0.15        0.23      0.69 o 
  -8  -4   6        3.35        4.09      0.60 o 
  -7  -4   6       10.30        9.31      0.79 o 
  -6  -4   6       22.12       23.91      1.03 o 
  -5  -4   6       22.58       22.92      1.02 o 
  -4  -4   6       50.31       43.07      1.32 o 
  -3  -4   6       94.27       94.73      1.26 o 
  -2  -4   6       15.07        9.49      0.54 o 
  -1  -4   6      133.36      130.08      1.81 o 
   0  -4   6       62.43       64.22      1.41 o 
   1  -4   6        1.54        1.52      0.37 o 
   2  -4   6       28.56       31.72      0.77 o 
   3  -4   6        0.79        0.43      0.32 o 
   4  -4   6       10.39       11.02      0.65 o 
   5  -4   6        0.71        0.97      0.49 o 
   6  -4   6        4.05        4.04      0.67 o 
   7  -4   6        1.71        0.75      0.68 o 
  -9  -3   6        3.25        3.19      0.54 o 
  -8  -3   6        0.11       -0.32      0.33 o 
  -7  -3   6        0.04        0.47      0.37 o 
  -6  -3   6        3.38        1.95      0.44 o 
  -5  -3   6       34.18       34.58      1.16 o 
  -4  -3   6       54.78       54.33      1.41 o 
  -3  -3   6       79.54       85.73      1.13 o 
  -2  -3   6      411.06      404.67      3.29 o 
  -1  -3   6       27.98       26.68      0.65 o 
   0  -3   6      104.62       97.85      1.21 o 
   1  -3   6       16.59       11.23      0.56 o 
   2  -3   6       30.03       32.22      0.77 o 
   3  -3   6       16.94       17.64      0.60 o 
   4  -3   6       27.27       29.26      1.14 o 
   5  -3   6       14.43       15.41      1.29 o 
   6  -3   6        0.05       -0.08      0.36 o 
   7  -3   6        9.94        8.43      1.26 o 
   8  -3   6        0.04        0.63      0.62 o 
 -10  -2   6        0.06       -0.57      0.57 o 
  -9  -2   6       19.11       18.71      1.36 o 
  -8  -2   6        2.37        2.37      0.48 o 
  -7  -2   6       24.47       28.49      1.34 o 
  -6  -2   6        0.02       -0.01      0.30 o 
  -5  -2   6       37.25       38.08      1.21 o 
  -4  -2   6        9.96        9.72      0.71 o 
  -3  -2   6       57.69       64.01      0.92 o 
  -2  -2   6        3.42        5.99      0.41 o 
  -1  -2   6        0.11        0.34      0.24 o 
   0  -2   6      173.93      169.91      1.52 o 
   1  -2   6        6.14        4.93      0.36 o 
   2  -2   6       56.30       53.46      0.92 o 
   3  -2   6       12.33       12.34      0.61 o 
   4  -2   6       34.33       38.18      1.52 o 
   5  -2   6       21.40       22.51      0.98 o 
   6  -2   6       52.69       51.23      1.41 o 
   7  -2   6        4.00        4.17      0.56 o 
   8  -2   6        4.25        3.24      0.53 o 
   9  -2   6        1.36        0.90      0.65 o 
 -10  -1   6        4.89        3.56      1.10 o 
  -9  -1   6       10.48       10.99      0.77 o 
  -8  -1   6        5.79        5.98      0.61 o 
  -7  -1   6        2.22        1.12      0.39 o 
  -6  -1   6        0.00       -0.04      0.30 o 
  -5  -1   6        4.09        3.26      0.46 o 
  -4  -1   6       18.15       14.74      1.15 o 
  -3  -1   6       51.98       47.91      0.74 o 
  -2  -1   6        4.94        2.55      0.30 o 
  -1  -1   6      496.93      473.72      3.63 o 
   0  -1   6        0.37        0.22      0.19 o 
   1  -1   6      215.71      194.22      1.90 o 
   2  -1   6       15.51       17.73      0.56 o 
   3  -1   6       33.21       38.62      1.24 o 
   4  -1   6       12.15       12.11      0.64 o 
   5  -1   6        2.24        1.77      0.39 o 
   6  -1   6        7.48        5.80      0.56 o 
   7  -1   6        2.57        2.15      0.48 o 
   8  -1   6       20.72       21.66      0.91 o 
   9  -1   6        0.70        0.79      0.36 o 
  10  -1   6        5.07        4.12      0.81 o 
  -9   0   6        4.58        3.45      0.55 o 
  -8   0   6       22.86       22.58      1.11 o 
  -7   0   6       19.34       16.78      0.79 o 
  -6   0   6       43.95       45.51      1.35 o 
  -5   0   6       19.28       17.76      0.73 o 
  -4   0   6      100.20       97.63      1.75 o 
  -3   0   6      105.48      111.88      1.57 o 
  -2   0   6      206.40      221.67      2.66 o 
  -1   0   6       36.32       38.21      0.75 o 
   0   0   6       41.32       42.25      0.78 o 
   1   0   6       40.57       38.87      0.83 o 
   2   0   6       34.93       28.50      0.68 o 
   3   0   6       79.00       80.26      1.13 o 
   4   0   6        3.83        4.64      0.42 o 
   5   0   6       17.93       20.78      0.70 o 
   6   0   6        0.30       -0.12      0.25 o 
   7   0   6        4.69        3.86      0.57 o 
   8   0   6        0.44        0.47      0.30 o 
   9   0   6        0.25        0.73      0.28 o 
  10   0   6        3.73        4.02      0.78 o 
  -9   1   6        2.96        2.15      2.11 o 
  -8   1   6        4.21        3.25      0.53 o 
  -7   1   6        5.86        4.39      0.49 o 
  -6   1   6        1.65        1.78      0.36 o 
  -5   1   6        2.73        2.85      0.40 o 
  -4   1   6       21.97       21.45      0.77 o 
  -3   1   6       30.35       33.45      0.68 o 
  -2   1   6      300.37      318.78      2.52 o 
  -1   1   6       43.48       41.75      1.00 o 
   0   1   6      697.25      722.10      5.32 o 
   1   1   6       26.29       21.54      0.60 o 
   2   1   6      398.56      434.26      3.10 o 
   3   1   6       37.89       38.24      0.74 o 
   4   1   6      265.85      298.57      2.87 o 
   5   1   6        1.19        2.03      0.32 o 
   6   1   6       26.88       31.55      0.81 o 
   7   1   6        0.22        0.03      0.25 o 
   8   1   6        0.46        0.27      0.25 o 
   9   1   6        3.36        3.92      0.63 o 
  10   1   6        0.22       -0.30      0.51 o 
  11   1   6        1.82        1.52      0.76 o 
  -9   2   6        0.52        1.06      0.68 o 
  -8   2   6        2.34        1.81      0.47 o 
  -7   2   6        2.84        1.94      0.46 o 
  -6   2   6        4.71        4.31      0.47 o 
  -5   2   6       14.61       13.31      0.71 o 
  -4   2   6       14.21       19.27      0.73 o 
  -3   2   6       63.39       75.91      1.42 o 
  -2   2   6       66.72       65.31      0.82 o 
  -1   2   6      177.14      157.47      1.47 o 
   0   2   6        2.70        1.98      0.27 o 
   1   2   6        9.30       14.57      0.69 o 
   2   2   6       34.05       35.17      0.60 o 
   3   2   6        0.72        1.79      0.29 o 
   4   2   6      191.35      201.53      2.51 o 
   5   2   6       26.81       27.60      0.88 o 
   6   2   6      172.72      194.02      2.10 o 
   7   2   6        5.83        6.05      0.41 o 
   8   2   6       23.15       25.73      2.19 o 
   9   2   6        0.19        0.28      0.44 o 
  10   2   6        2.91        2.66      0.69 o 
  11   2   6        0.20        0.65      0.59 o 
  -9   3   6        4.64        3.21      0.87 o 
  -8   3   6        0.41        0.72      0.44 o 
  -7   3   6        8.58        8.78      0.76 o 
  -6   3   6        0.47        0.48      0.37 o 
  -5   3   6        2.84        1.84      0.36 o 
  -4   3   6        0.71        0.03      0.26 o 
  -3   3   6       42.20       38.09      0.65 o 
  -2   3   6      180.28      192.42      1.69 o 
  -1   3   6      110.73      116.83      1.17 o 
   0   3   6      304.15      312.21      2.51 o 
   1   3   6       40.44       41.79      0.73 o 
   2   3   6       27.57       37.24      0.62 o 
   3   3   6       16.87       24.11      0.51 o 
   4   3   6       50.17       58.55      1.19 o 
   5   3   6       87.78      108.92      3.55 o 
   6   3   6        0.82        0.63      0.29 o 
   7   3   6       27.02       30.45      0.88 o 
   8   3   6       16.53       13.97      0.98 o 
   9   3   6        5.60        4.04      0.69 o 
  10   3   6        5.28        4.13      0.69 o 
  11   3   6        1.53        2.32      0.64 o 
  -8   4   6        4.45        4.12      0.89 o 
  -7   4   6       19.63       21.05      1.10 o 
  -6   4   6        3.69        3.67      0.56 o 
  -5   4   6       21.47       25.38      1.02 o 
  -4   4   6        3.53        3.73      0.44 o 
  -3   4   6       29.85       37.79      0.67 o 
  -2   4   6       30.37       29.09      0.72 o 
  -1   4   6       24.03       25.69      0.62 o 
   0   4   6        2.52        1.95      0.23 o 
   1   4   6       37.27       43.62      0.96 o 
   2   4   6       16.77       21.12      0.54 o 
   3   4   6       88.79       97.11      1.60 o 
   4   4   6       37.95       46.30      1.81 o 
   6   4   6      136.30      150.71      2.23 o 
   7   4   6      105.28      110.71      2.44 o 
   8   4   6       73.38       79.93      2.20 o 
   9   4   6        5.99        5.62      0.73 o 
  10   4   6        2.02        1.59      0.53 o 
  11   4   6        0.31       -0.08      0.46 o 
  12   4   6        0.16       -0.04      0.45 o 
  -7   5   6        1.03        0.99      0.49 o 
  -6   5   6        2.21        2.52      0.53 o 
  -5   5   6       13.45       11.96      1.00 o 
  -4   5   6        0.29       -0.25      0.30 o 
  -3   5   6       11.60       12.01      0.46 o 
  -2   5   6        9.69        9.80      0.46 o 
  -1   5   6      274.13      256.78      1.98 o 
   0   5   6       11.30       12.42      0.41 o 
   1   5   6      563.77      570.86      4.21 o 
   2   5   6       48.39       44.81      0.73 o 
   3   5   6       72.26       70.76      1.28 o 
   4   5   6        6.83        6.98      0.60 o 
   5   5   6        2.56        3.86      0.60 o 
   6   5   6       15.20       15.95      0.71 o 
   7   5   6        2.57        2.64      0.86 o 
   8   5   6       11.45       10.40      0.96 o 
   9   5   6       23.28       21.13      1.15 o 
  10   5   6       17.19       14.37      0.97 o 
  11   5   6        5.64        5.29      0.71 o 
  12   5   6        3.78        3.59      0.61 o 
  -7   6   6        6.46        5.48      0.99 o 
  -6   6   6        0.69        0.68      0.48 o 
  -5   6   6        2.50        4.05      0.97 o 
  -4   6   6        0.61        0.17      0.33 o 
  -3   6   6        2.18        1.70      0.29 o 
  -2   6   6       14.64       11.45      0.52 o 
  -1   6   6        7.62        6.82      0.42 o 
   0   6   6       17.67       18.53      0.66 o 
   1   6   6       16.44       17.57      0.57 o 
   2   6   6        4.29        5.60      0.48 o 
   3   6   6      191.39      195.23      2.16 o 
   4   6   6        3.52        4.92      0.81 o 
   5   6   6       42.79       35.41      0.93 o 
   6   6   6        5.93        6.44      0.47 o 
   7   6   6       20.74       16.42      0.80 o 
   8   6   6        2.83        2.22      0.45 o 
   9   6   6       20.00       22.90      1.30 o 
  10   6   6        0.03        0.31      0.48 o 
  11   6   6        0.08        0.08      0.43 o 
  12   6   6        0.54        0.90      0.46 o 
  -6   7   6        0.02        0.75      0.67 o 
  -5   7   6        4.92        5.10      0.73 o 
  -4   7   6        2.29        0.94      0.40 o 
  -3   7   6        7.55        7.55      0.71 o 
  -2   7   6        0.19       -0.27      0.27 o 
  -1   7   6        6.65       10.70      0.72 o 
   0   7   6      104.60      105.17      1.58 o 
   1   7   6        0.34        0.17      0.30 o 
   2   7   6      313.84      326.69      2.80 o 
   3   7   6       18.44       16.90      1.09 o 
   4   7   6       89.15       92.14      2.02 o 
   5   7   6        0.65        0.62      0.35 o 
   6   7   6       29.22       26.91      1.42 o 
   7   7   6        1.42        1.20      0.35 o 
   8   7   6        8.51        8.88      0.52 o 
   9   7   6        0.24        0.34      0.56 o 
  10   7   6        0.69        0.20      0.40 o 
  11   7   6        4.98        6.77      0.93 o 
  12   7   6        0.22        0.44      0.49 o 
  -4   8   6        2.43        1.83      0.73 o 
  -3   8   6        1.01        0.45      1.13 o 
  -2   8   6        4.69        5.56      0.78 o 
  -1   8   6        9.68       12.41      0.93 o 
   0   8   6        0.08        0.53      0.46 o 
   1   8   6        0.27        1.06      0.38 o 
   2   8   6       10.01       11.11      0.53 o 
   3   8   6        4.32        2.87      0.50 o 
   4   8   6       88.56       86.13      5.22 o 
   5   8   6        0.08        0.13      0.35 o 
   6   8   6       38.73       39.89      1.33 o 
   7   8   6        2.78        2.94      0.72 o 
   8   8   6       41.14       45.70      1.20 o 
   9   8   6        1.08        1.20      0.72 o 
  10   8   6       37.86       42.20      2.01 o 
  11   8   6        0.45        0.10      0.67 o 
  -4   9   6        4.09        3.26      0.86 o 
  -3   9   6        0.04        0.23      1.01 o 
  -2   9   6       22.99       22.85      1.13 o 
  -1   9   6        8.57        7.10      0.79 o 
   0   9   6        0.14       -0.46      0.46 o 
   1   9   6        0.05        0.07      0.48 o 
   2   9   6        0.00        0.05      0.45 o 
   3   9   6        0.78        1.47      0.50 o 
   4   9   6        2.82        1.99      0.55 o 
   5   9   6        1.87        1.74      1.49 o 
   6   9   6       13.31       11.39      0.91 o 
   7   9   6        2.14        3.50      0.58 o 
   8   9   6       12.18       15.63      1.06 o 
   9   9   6        2.66        3.79      0.61 o 
  10   9   6        4.96        4.64      1.04 o 
  11   9   6        0.09        0.87      0.76 o 
  -3  10   6        1.41        1.05      1.10 o 
  -2  10   6        2.95        2.87      0.72 o 
  -1  10   6        3.13        3.05      0.68 o 
   0  10   6        8.85        8.81      0.88 o 
   1  10   6        0.19       -0.07      0.54 o 
   2  10   6        7.17        6.93      0.63 o 
   3  10   6        0.60        0.10      0.56 o 
   4  10   6        5.45        5.28      0.77 o 
   5  10   6        3.35        3.76      0.67 o 
   6  10   6       23.16       19.17      1.57 o 
   7  10   6        0.62        0.69      0.47 o 
   8  10   6        1.68        1.23      0.49 o 
   9  10   6        0.36        0.91      0.41 o 
  10  10   6        0.80        1.87      0.91 o 
  -1  11   6       21.02       21.38      1.24 o 
   0  11   6        7.37        8.41      0.93 o 
   1  11   6        3.62        2.84      0.73 o 
   2  11   6        2.77        2.15      0.64 o 
   3  11   6        0.12        0.15      0.53 o 
   4  11   6        0.42       -0.04      0.52 o 
   5  11   6        2.20        1.60      0.63 o 
   6  11   6        3.18        1.94      0.73 o 
   7  11   6        1.81        0.67      0.56 o 
   8  11   6       11.02       10.18      1.00 o 
   9  11   6        1.20        1.75      1.03 o 
   1  12   6        7.73        8.73      1.27 o 
   2  12   6        2.06        2.12      1.12 o 
   3  12   6       14.83       16.01      1.93 o 
   4  12   6        0.10       -0.04      0.53 o 
   5  12   6       11.85       13.28      1.67 o 
   6  12   6        0.26        2.14      1.25 o 
   7  12   6       14.27       12.89      1.89 o 
   8  12   6        0.01        0.18      0.98 o 
  -5  -7   7       10.13        9.21      1.65 o 
  -4  -7   7        0.01        0.50      0.53 o 
  -3  -7   7        4.77        6.07      1.04 o 
  -2  -7   7        0.34       -0.24      0.59 o 
  -1  -7   7        1.09        0.81      1.01 o 
   0  -7   7        0.04       -0.13      0.60 o 
   1  -7   7        1.64        1.71      0.64 o 
   2  -7   7        0.01       -1.36      1.46 o 
  -7  -6   7        0.61        1.07      0.81 o 
  -6  -6   7        0.05        0.17      0.75 o 
  -5  -6   7        6.21        5.26      1.37 o 
  -4  -6   7        0.45        0.48      0.51 o 
  -3  -6   7        8.83        7.94      0.84 o 
  -2  -6   7        0.00        0.65      0.45 o 
  -1  -6   7        2.16        3.02      0.72 o 
   0  -6   7       10.62       10.37      1.02 o 
   1  -6   7        3.79        2.77      0.67 o 
   2  -6   7       11.34        9.30      1.01 o 
   3  -6   7        3.16        3.73      0.92 o 
   4  -6   7        0.19        0.35      0.77 o 
  -8  -5   7        0.69        0.57      0.71 o 
  -7  -5   7        0.16       -0.53      0.53 o 
  -6  -5   7        9.30        8.17      0.83 o 
  -5  -5   7        0.01       -0.39      0.56 o 
  -4  -5   7        8.73        6.73      0.67 o 
  -3  -5   7        0.32        0.21      0.42 o 
  -2  -5   7        0.96        0.31      0.35 o 
  -1  -5   7        9.40       11.57      0.94 o 
   0  -5   7        6.24        5.18      0.76 o 
   1  -5   7        5.24        6.62      0.84 o 
   2  -5   7        0.13       -0.49      0.57 o 
   3  -5   7        1.40        1.01      0.56 o 
   4  -5   7        4.12        4.77      0.75 o 
   5  -5   7        2.69        5.74      1.70 o 
  -8  -4   7        0.32        0.34      0.66 o 
  -7  -4   7        5.04        6.24      0.73 o 
  -6  -4   7        0.14        0.25      0.40 o 
  -5  -4   7        0.00       -0.43      0.43 o 
  -4  -4   7       24.77       24.12      0.98 o 
  -3  -4   7        0.02       -0.10      0.34 o 
  -2  -4   7       70.43       66.28      1.55 o 
  -1  -4   7       12.77       10.00      0.74 o 
   0  -4   7        3.83        3.94      0.55 o 
   1  -4   7        1.48        0.92      0.48 o 
   2  -4   7        3.18        3.09      0.43 o 
   3  -4   7       22.65       20.53      0.93 o 
   4  -4   7       14.20       14.80      0.78 o 
   5  -4   7        4.43        3.81      0.67 o 
   6  -4   7        0.34        0.78      0.54 o 
   7  -4   7        2.42        1.49      0.88 o 
  -9  -3   7        7.90        6.98      1.05 o 
  -8  -3   7       20.40       23.52      1.15 o 
  -7  -3   7        4.19        4.62      0.63 o 
  -6  -3   7       16.31       18.59      1.06 o 
  -5  -3   7       19.39       21.99      1.17 o 
  -4  -3   7       31.20       27.88      0.95 o 
  -3  -3   7       24.98       23.93      0.65 o 
  -2  -3   7       25.94       24.11      0.74 o 
  -1  -3   7        2.79        3.75      0.45 o 
   0  -3   7        5.56        4.19      0.46 o 
   1  -3   7        4.54        3.46      0.44 o 
   2  -3   7        6.63        4.84      0.51 o 
   3  -3   7        6.16        4.37      0.52 o 
   4  -3   7       12.52       13.40      0.97 o 
   5  -3   7       15.89       15.41      1.03 o 
   6  -3   7       34.21       37.85      1.46 o 
   7  -3   7        0.80        0.34      0.63 o 
   8  -3   7        3.19        2.10      0.81 o 
  -9  -2   7        8.50        9.05      1.13 o 
  -8  -2   7        0.01        0.21      0.42 o 
  -7  -2   7        0.16       -0.35      0.35 o 
  -6  -2   7        0.50        1.34      0.42 o 
  -5  -2   7        1.29        2.86      0.50 o 
  -4  -2   7        0.01       -0.31      0.32 o 
  -3  -2   7      102.61      110.47      1.35 o 
  -2  -2   7       60.05       56.62      1.01 o 
  -1  -2   7      312.36      311.52      2.77 o 
   0  -2   7      282.53      276.19      2.79 o 
   1  -2   7        5.30        3.91      0.40 o 
   2  -2   7       44.89       48.18      0.94 o 
   3  -2   7       15.05       15.45      0.56 o 
   4  -2   7        1.22        0.64      0.40 o 
   5  -2   7        0.93        1.72      0.47 o 
   6  -2   7        1.52        1.69      0.48 o 
   7  -2   7        1.02        0.90      0.45 o 
   8  -2   7       10.19       12.07      2.43 o 
  -9  -1   7       11.56        8.88      1.09 o 
  -8  -1   7        7.10        7.50      0.73 o 
  -7  -1   7       68.02       67.80      1.66 o 
  -6  -1   7        0.10       -0.14      0.30 o 
  -5  -1   7       34.25       34.60      1.16 o 
  -4  -1   7        0.64        0.52      0.35 o 
  -3  -1   7       72.45       70.44      1.17 o 
  -2  -1   7       22.02       27.49      0.71 o 
  -1  -1   7       66.28       71.23      1.13 o 
   0  -1   7        2.22        3.58      0.38 o 
   1  -1   7       56.48       52.13      0.96 o 
   2  -1   7        8.20        8.08      0.46 o 
   3  -1   7       41.72       38.96      0.71 o 
   4  -1   7        9.12        8.98      0.71 o 
   5  -1   7        5.38        5.30      0.60 o 
   6  -1   7        2.37        3.54      0.52 o 
   7  -1   7       21.82       24.73      1.02 o 
   8  -1   7        4.59        4.57      0.57 o 
   9  -1   7        0.81        0.00      0.70 o 
  -9   0   7        0.36       -0.44      0.78 o 
  -8   0   7        9.24        8.90      0.77 o 
  -7   0   7        1.25        1.00      0.42 o 
  -6   0   7        0.12       -0.05      0.33 o 
  -5   0   7       10.88       10.52      0.79 o 
  -4   0   7        0.90        1.80      0.42 o 
  -3   0   7       13.72       15.41      0.66 o 
  -2   0   7       84.92       79.94      1.14 o 
  -1   0   7      190.27      195.08      1.78 o 
   0   0   7      421.62      424.01      2.83 o 
   1   0   7      574.67      549.61      4.13 o 
   2   0   7       52.83       55.47      1.18 o 
   3   0   7       81.34       76.86      1.28 o 
   4   0   7        0.35        0.03      0.34 o 
   5   0   7        0.00       -0.28      0.28 o 
   6   0   7        2.66        1.83      0.40 o 
   7   0   7        0.59       -0.09      0.31 o 
   8   0   7        0.55        0.56      0.36 o 
   9   0   7        8.54       10.58      0.66 o 
  10   0   7        0.46        0.96      0.77 o 
  -9   1   7        4.36        1.67      0.93 o 
  -8   1   7        3.91        3.82      0.91 o 
  -7   1   7        3.40        2.49      0.47 o 
  -6   1   7       20.18       20.34      0.89 o 
  -5   1   7       18.51       17.70      0.82 o 
  -4   1   7        0.03       -0.14      0.30 o 
  -3   1   7        0.12        0.05      0.21 o 
  -2   1   7       11.16       12.10      0.53 o 
  -1   1   7       39.86       40.99      0.93 o 
   0   1   7       23.09       23.96      0.56 o 
   1   1   7        5.71        4.64      0.37 o 
   2   1   7       79.39       75.37      1.05 o 
   3   1   7       55.02       51.32      1.01 o 
   4   1   7       89.37       88.39      1.44 o 
   5   1   7       22.61       21.30      0.74 o 
   6   1   7       17.70       20.24      1.09 o 
   7   1   7        2.23        3.48      0.44 o 
   8   1   7       20.69       21.88      0.81 o 
   9   1   7        8.78       10.13      0.71 o 
  10   1   7        4.60        4.14      0.94 o 
  -8   2   7        0.91        1.15      0.70 o 
  -7   2   7       43.59       42.05      1.76 o 
  -6   2   7        1.04        1.13      0.38 o 
  -5   2   7       37.31       39.95      1.62 o 
  -4   2   7        8.39        7.90      0.58 o 
  -3   2   7       96.15       88.33      1.18 o 
  -2   2   7       10.66       13.42      0.55 o 
  -1   2   7       18.11       17.93      0.61 o 
   0   2   7       26.38       31.59      0.83 o 
   1   2   7       15.47       10.17      0.48 o 
   2   2   7      146.59      151.41      1.42 o 
   3   2   7        6.10        8.42      0.60 o 
   4   2   7       26.91       26.31      0.78 o 
   5   2   7        0.19        0.79      0.45 o 
   6   2   7        7.93        7.47      0.50 o 
   7   2   7        1.18        1.41      0.34 o 
   8   2   7        1.01        1.47      0.34 o 
   9   2   7        0.22        0.73      0.55 o 
  10   2   7        6.38        7.15      1.06 o 
  11   2   7        1.94        1.80      0.68 o 
  -8   3   7        6.78        5.31      0.98 o 
  -7   3   7       10.83        9.33      0.83 o 
  -6   3   7        7.04        6.60      0.70 o 
  -5   3   7       30.74       38.19      1.08 o 
  -4   3   7       17.58       21.08      0.88 o 
  -3   3   7       13.83       19.32      0.55 o 
  -2   3   7        0.48        0.03      0.23 o 
  -1   3   7      100.51       97.84      1.32 o 
   0   3   7       38.18       38.34      0.68 o 
   1   3   7      109.49      106.14      1.44 o 
   2   3   7        0.78        0.25      0.20 o 
   3   3   7        7.67       11.17      0.56 o 
   4   3   7       55.12       62.55      1.80 o 
   5   3   7        2.35        1.99      0.39 o 
   6   3   7       62.05       69.54      1.37 o 
   7   3   7        4.71        7.15      0.52 o 
   8   3   7        4.60        4.47      0.40 o 
   9   3   7        2.14        2.20      0.64 o 
  10   3   7        4.38        3.02      0.72 o 
  11   3   7        0.54        1.31      0.61 o 
  -8   4   7        0.02       -0.53      0.64 o 
  -7   4   7        2.67        2.99      0.58 o 
  -6   4   7        7.69        9.33      0.83 o 
  -5   4   7       22.11       22.64      1.02 o 
  -4   4   7        7.18       12.07      0.63 o 
  -3   4   7       59.44       56.71      0.86 o 
  -2   4   7      106.99      118.53      1.34 o 
  -1   4   7      102.78       94.63      1.09 o 
   0   4   7      181.19      181.34      1.57 o 
   1   4   7       66.15       62.74      1.04 o 
   2   4   7       57.17       56.62      0.96 o 
   3   4   7       44.48       45.48      0.96 o 
   4   4   7       23.65       26.83      1.07 o 
   5   4   7       25.67       26.90      1.08 o 
   6   4   7        8.20        9.57      0.61 o 
   7   4   7        0.14        0.18      0.28 o 
   8   4   7       10.27       10.61      0.49 o 
   9   4   7        0.73        1.15      0.51 o 
  10   4   7        2.09        0.67      0.54 o 
  11   4   7        0.98        0.84      0.55 o 
  -7   5   7       19.57       21.05      1.79 o 
  -6   5   7        2.12        0.99      0.48 o 
  -5   5   7       12.06       12.42      0.91 o 
  -4   5   7        9.59        7.84      0.66 o 
  -3   5   7        0.98        1.79      0.27 o 
  -2   5   7       29.25       27.25      0.91 o 
  -1   5   7       13.03       11.11      0.50 o 
   0   5   7       12.85       15.79      0.90 o 
   1   5   7      163.42      168.38      1.63 o 
   2   5   7      119.64      122.26      1.43 o 
   3   5   7      121.76      127.35      2.33 o 
   4   5   7      111.44      109.29      1.86 o 
   5   5   7       76.55       73.18      1.65 o 
   6   5   7       39.31       39.81      1.16 o 
   7   5   7       36.58       34.36      1.00 o 
   8   5   7        4.53        4.11      0.69 o 
   9   5   7        2.09        0.55      0.52 o 
  10   5   7        0.52       -0.07      0.44 o 
  11   5   7        0.05        0.57      0.49 o 
  -6   6   7        0.30        0.73      0.61 o 
  -5   6   7       28.56       28.40      1.97 o 
  -4   6   7        0.12        0.16      0.35 o 
  -3   6   7       38.51       38.71      0.82 o 
  -2   6   7        8.92        9.72      0.64 o 
  -1   6   7       88.15       87.38      1.43 o 
   0   6   7        0.21        0.34      0.27 o 
   1   6   7      128.47      136.21      1.62 o 
   2   6   7        6.19        9.27      0.51 o 
   3   6   7       21.23       18.25      1.02 o 
   4   6   7        0.18       -0.13      0.34 o 
   5   6   7        1.53        0.57      0.33 o 
   6   6   7        5.89        4.54      0.53 o 
   7   6   7       14.11       13.15      1.02 o 
   8   6   7        5.49        4.52      0.46 o 
   9   6   7        8.69       11.45      1.14 o 
  10   6   7        1.36        1.36      0.56 o 
  11   6   7        3.07        4.16      0.74 o 
  -6   7   7        7.69        6.35      1.05 o 
  -5   7   7        0.23        0.25      0.85 o 
  -4   7   7        5.23        4.21      0.82 o 
  -3   7   7        0.12        0.80      0.92 o 
  -2   7   7        1.19        0.44      0.51 o 
  -1   7   7        8.47        8.71      0.60 o 
   0   7   7        5.54        3.70      0.55 o 
   1   7   7       59.60       63.32      1.21 o 
   2   7   7        5.76        6.09      0.46 o 
   3   7   7       65.55       66.05      1.67 o 
   4   7   7        8.05        8.25      0.78 o 
   5   7   7       41.27       34.08      1.03 o 
   6   7   7        0.00       -0.08      0.27 o 
   7   7   7        7.03        5.38      0.49 o 
   8   7   7        4.07        4.46      0.87 o 
   9   7   7        0.02        0.36      0.56 o 
  10   7   7        5.24        5.97      0.98 o 
  11   7   7        0.03        1.00      0.58 o 
  -4   8   7        9.60        9.30      1.60 o 
  -3   8   7        4.15        3.75      0.79 o 
  -2   8   7       15.62       16.54      0.99 o 
  -1   8   7       23.40       20.98      1.08 o 
   0   8   7        9.75        8.27      0.70 o 
   1   8   7        0.60        0.19      0.36 o 
   2   8   7       13.30       14.56      0.67 o 
   3   8   7        0.46        1.08      0.42 o 
   4   8   7        5.46        5.63      0.78 o 
   5   8   7        9.64        8.05      0.66 o 
   6   8   7        0.06       -0.08      0.29 o 
   7   8   7        0.22        0.51      0.33 o 
   8   8   7        1.48        1.64      0.36 o 
   9   8   7        1.75        2.75      0.58 o 
  10   8   7        2.11        3.07      0.89 o 
  11   8   7        0.00        0.00      0.58 o 
  -4   9   7        0.39        0.74      1.13 o 
  -3   9   7        2.83        2.29      1.14 o 
  -2   9   7        0.05        0.92      0.84 o 
  -1   9   7        1.56        1.51      0.59 o 
   0   9   7       17.58       18.22      1.12 o 
   1   9   7       24.52       30.05      1.44 o 
   2   9   7       23.53       23.34      0.86 o 
   3   9   7       16.66       21.38      1.17 o 
   4   9   7        7.54        7.75      0.71 o 
   5   9   7        7.93        7.91      0.71 o 
   6   9   7       19.47       15.91      1.42 o 
   7   9   7       11.34       10.66      0.87 o 
   8   9   7        6.07        5.31      0.63 o 
   9   9   7        0.24       -0.28      0.28 o 
  10   9   7        0.00        0.10      0.51 o 
  11   9   7        0.44        0.62      0.72 o 
  -2  10   7        2.57        1.59      1.04 o 
  -1  10   7       10.30       12.44      1.28 o 
   0  10   7       21.16       23.71      1.20 o 
   1  10   7        0.53        1.48      0.62 o 
   2  10   7        1.66        2.09      0.92 o 
   3  10   7        0.83        1.39      0.54 o 
   4  10   7        3.11        3.42      0.60 o 
   5  10   7        6.18        7.62      0.90 o 
   6  10   7        2.41        0.48      0.48 o 
   7  10   7        2.40        2.25      1.81 o 
   8  10   7       17.30       15.32      0.99 o 
   9  10   7        2.08        2.22      0.49 o 
  10  10   7        8.59        9.74      1.40 o 
  -1  11   7        0.08        1.26      0.87 o 
   0  11   7        1.71        3.56      0.75 o 
   1  11   7       15.25       14.97      1.77 o 
   2  11   7        7.45        8.41      0.88 o 
   3  11   7       16.91       18.85      1.20 o 
   4  11   7       15.45       12.13      2.61 o 
   5  11   7        6.60        8.19      0.98 o 
   6  11   7        4.38        3.39      0.74 o 
   7  11   7        9.24        8.22      0.92 o 
   8  11   7        3.59        4.62      1.27 o 
   9  11   7        0.67       -0.34      0.82 o 
   2  12   7        6.01       11.21      1.64 o 
   3  12   7        1.30        1.34      1.10 o 
   4  12   7        2.41        4.10      0.84 o 
   6  12   7        0.39       -0.91      0.91 o 
   7  12   7        1.91        2.53      1.28 o 
  -5  -6   8        3.54        4.01      1.29 o 
  -4  -6   8        0.00        0.01      0.51 o 
  -3  -6   8        0.02        0.48      0.68 o 
  -2  -6   8        0.11       -0.80      1.38 o 
  -1  -6   8        2.99        3.92      1.57 o 
   0  -6   8        0.00        0.83      0.67 o 
   1  -6   8        8.87        9.70      1.47 o 
   2  -6   8        0.03       -0.69      0.99 o 
  -6  -5   8        0.00       -0.62      0.62 o 
  -5  -5   8        9.36       12.22      1.20 o 
  -4  -5   8        2.51        0.72      0.54 o 
  -3  -5   8        9.81        9.64      0.91 o 
  -2  -5   8        3.63        2.08      0.53 o 
  -1  -5   8        5.57        5.56      0.74 o 
   0  -5   8        4.02        4.94      0.81 o 
   1  -5   8        0.98        0.62      0.93 o 
   2  -5   8        7.25        9.14      1.16 o 
   3  -5   8        0.07        0.55      0.76 o 
   4  -5   8        1.24        1.01      0.58 o 
  -7  -4   8        0.43       -0.12      0.79 o 
  -6  -4   8        2.13        2.30      0.68 o 
  -5  -4   8        7.98        8.30      0.83 o 
  -4  -4   8        3.63        4.11      0.66 o 
  -3  -4   8       14.71       12.24      0.94 o 
  -2  -4   8        0.48        0.03      0.33 o 
  -1  -4   8        4.46        3.79      0.59 o 
   0  -4   8        1.92        2.59      0.98 o 
   1  -4   8        6.21        7.28      1.23 o 
   2  -4   8        6.80        7.04      0.66 o 
   3  -4   8        6.90        6.69      1.02 o 
   4  -4   8        9.30       11.02      0.86 o 
   5  -4   8        0.24       -0.08      0.80 o 
   6  -4   8        3.18        2.52      0.90 o 
  -8  -3   8        0.51       -0.58      0.65 o 
  -7  -3   8        0.17        0.11      0.56 o 
  -6  -3   8        7.15        9.08      1.40 o 
  -5  -3   8        0.65        0.11      0.40 o 
  -4  -3   8       21.47       22.57      1.01 o 
  -3  -3   8       11.50       13.13      0.81 o 
  -2  -3   8       56.34       44.35      1.21 o 
  -1  -3   8       21.67       22.33      0.97 o 
   0  -3   8       53.59       47.38      1.09 o 
   1  -3   8        0.04        0.22      0.38 o 
   2  -3   8       13.38       14.76      1.05 o 
   3  -3   8        0.90        1.03      0.51 o 
   4  -3   8        0.02        0.15      0.40 o 
   5  -3   8        8.43        8.54      0.87 o 
   6  -3   8        0.25       -0.04      0.49 o 
   7  -3   8        0.01       -0.64      0.65 o 
  -8  -2   8        0.36        0.59      0.64 o 
  -7  -2   8       20.74       20.27      1.11 o 
  -6  -2   8        5.54        5.75      0.68 o 
  -5  -2   8        3.11        5.29      0.86 o 
  -4  -2   8        0.15       -0.30      0.33 o 
  -3  -2   8        9.51        8.16      0.46 o 
  -2  -2   8       18.91       15.08      0.75 o 
  -1  -2   8        5.57        3.67      0.39 o 
   0  -2   8        5.49        1.96      0.52 o 
   1  -2   8       28.88       28.12      0.89 o 
   2  -2   8       10.83        9.72      0.61 o 
   3  -2   8       24.00       20.84      1.78 o 
   4  -2   8       57.47       61.01      1.68 o 
   5  -2   8        9.93       10.58      0.90 o 
   6  -2   8       20.14       19.48      1.16 o 
   7  -2   8        6.80        6.85      0.76 o 
   8  -2   8        4.12        3.45      0.92 o 
  -8  -1   8        2.74        3.28      0.83 o 
  -7  -1   8        0.43       -0.39      0.39 o 
  -6  -1   8        0.87        0.61      0.44 o 
  -5  -1   8       17.84       16.36      1.01 o 
  -4  -1   8        0.00        0.12      0.31 o 
  -3  -1   8       55.29       62.78      1.01 o 
  -2  -1   8        0.92        1.50      0.29 o 
  -1  -1   8      206.64      200.88      2.88 o 
   0  -1   8       12.30       10.38      0.62 o 
   1  -1   8      162.96      151.84      1.96 o 
   2  -1   8       12.97       15.69      0.64 o 
   3  -1   8        3.90        4.02      0.44 o 
   4  -1   8        6.84        5.89      0.67 o 
   5  -1   8        2.34        1.48      0.48 o 
   6  -1   8       25.74       26.23      1.11 o 
   7  -1   8        0.53        0.27      0.43 o 
   8  -1   8        5.59        5.58      0.67 o 
   9  -1   8        1.87        1.42      0.70 o 
  -8   0   8        1.83        0.70      1.13 o 
  -7   0   8        9.56        6.72      0.73 o 
  -6   0   8        8.65        8.21      0.75 o 
  -5   0   8       15.84       16.21      0.99 o 
  -4   0   8       17.39       17.81      0.87 o 
  -3   0   8        0.78        0.37      0.23 o 
  -2   0   8        1.87        3.11      0.56 o 
  -1   0   8       91.63       91.15      1.55 o 
   0   0   8       80.48       84.66      1.70 o 
   1   0   8       53.72       55.06      1.02 o 
   2   0   8       16.14       19.08      0.65 o 
   3   0   8       26.37       28.40      0.63 o 
   4   0   8       10.99        9.92      0.65 o 
   5   0   8       55.51       56.76      1.47 o 
   6   0   8        0.45        0.52      0.38 o 
   7   0   8       18.36       16.55      0.90 o 
   8   0   8        6.36        6.20      0.88 o 
   9   0   8        3.52        1.77      0.94 o 
  -8   1   8        0.13       -0.37      0.84 o 
  -7   1   8       44.72       43.12      1.41 o 
  -6   1   8        0.10        0.22      0.41 o 
  -5   1   8       30.40       25.00      1.24 o 
  -4   1   8        2.98        1.48      0.40 o 
  -3   1   8       58.07       47.32      0.91 o 
  -2   1   8        0.06       -0.17      0.25 o 
  -1   1   8       97.66       95.07      1.33 o 
   0   1   8       37.95       48.36      1.13 o 
   1   1   8        1.44        1.80      0.35 o 
   2   1   8      103.29      110.99      1.40 o 
   3   1   8        4.89        5.26      0.33 o 
   4   1   8        0.26       -0.15      0.28 o 
   5   1   8        8.17        5.59      0.51 o 
   6   1   8        5.03        3.83      0.50 o 
   7   1   8       17.63       18.73      2.06 o 
   8   1   8        0.88        1.52      0.90 o 
   9   1   8        5.58        6.74      0.76 o 
  10   1   8        1.10        0.50      0.68 o 
  -8   2   8        0.97       -0.67      0.67 o 
  -7   2   8        0.00       -0.44      0.44 o 
  -6   2   8        0.10        0.13      0.37 o 
  -5   2   8       27.38       29.69      1.03 o 
  -4   2   8        1.16        0.61      0.35 o 
  -3   2   8        4.54        5.10      0.37 o 
  -2   2   8       40.46       33.56      0.79 o 
  -1   2   8      180.23      158.79      1.78 o 
   0   2   8       83.48       80.09      1.32 o 
   1   2   8      665.28      652.07      4.72 o 
   2   2   8        2.43        3.27      0.51 o 
   3   2   8       69.16       65.23      1.22 o 
   4   2   8        3.32        3.61      0.44 o 
   5   2   8        4.54        5.72      0.57 o 
   6   2   8       14.24       17.52      0.81 o 
   7   2   8       11.78       11.24      0.81 o 
   8   2   8        3.29        3.49      1.12 o 
   9   2   8        1.29        0.72      0.33 o 
  10   2   8        3.78        3.88      0.92 o 
  -7   3   8        0.33        0.21      0.54 o 
  -6   3   8       15.77       19.84      1.62 o 
  -5   3   8        1.26        2.28      0.47 o 
  -4   3   8        1.24        3.54      0.45 o 
  -3   3   8       13.07       10.49      0.52 o 
  -2   3   8        5.39        1.80      0.35 o 
  -1   3   8        0.26       -0.27      0.27 o 
   0   3   8       26.14       23.79      0.84 o 
   1   3   8       18.86       21.36      0.68 o 
   2   3   8       23.43       20.72      0.67 o 
   3   3   8      192.21      199.13      2.29 o 
   4   3   8        3.53        3.28      0.48 o 
   5   3   8       55.69       55.07      1.32 o 
   6   3   8        0.52        0.73      0.42 o 
   7   3   8        8.90       10.81      0.70 o 
   8   3   8       12.88       14.45      1.71 o 
   9   3   8       14.27       16.03      1.32 o 
  10   3   8        1.40        0.06      0.59 o 
  11   3   8        0.42        0.16      0.60 o 
  -7   4   8       11.69        9.43      1.20 o 
  -6   4   8       19.19       18.29      1.14 o 
  -5   4   8        7.06        8.48      0.80 o 
  -4   4   8        3.07        2.23      0.41 o 
  -3   4   8        0.38        0.30      0.25 o 
  -2   4   8       44.26       43.47      1.11 o 
  -1   4   8       53.11       44.20      1.00 o 
   0   4   8       13.19       10.53      0.55 o 
   1   4   8       74.29       74.67      1.16 o 
   2   4   8      348.64      370.48      3.27 o 
   3   4   8        3.73        4.99      0.47 o 
   4   4   8       63.19       69.25      1.54 o 
   5   4   8       16.41       15.90      0.89 o 
   6   4   8        9.73       11.06      0.71 o 
   7   4   8       21.07       22.42      0.85 o 
   8   4   8        9.00        9.61      0.60 o 
   9   4   8        1.93        2.45      0.72 o 
  10   4   8        0.41        0.38      0.61 o 
  11   4   8        2.62        1.73      0.68 o 
  -7   5   8        1.33        2.36      1.26 o 
  -6   5   8        1.05        1.11      0.53 o 
  -5   5   8       43.95       45.13      1.50 o 
  -4   5   8       14.35       19.09      0.93 o 
  -3   5   8       37.79       43.44      0.81 o 
  -2   5   8       12.97       16.04      0.76 o 
  -1   5   8       60.61       51.84      1.10 o 
   0   5   8      121.79      115.02      1.50 o 
   1   5   8       82.63       77.37      1.40 o 
   2   5   8       77.13       61.97      1.04 o 
   3   5   8        8.45        9.13      0.72 o 
   4   5   8       15.73       19.87      0.87 o 
   5   5   8       23.26       21.52      1.31 o 
   6   5   8       24.23       21.45      1.74 o 
   7   5   8       11.05        9.95      0.66 o 
   8   5   8       15.01       13.43      0.65 o 
   9   5   8       12.67       13.90      1.46 o 
  10   5   8       15.40       15.34      1.22 o 
  11   5   8        0.86        1.03      0.63 o 
  -6   6   8        1.66        0.70      0.72 o 
  -5   6   8        4.06        3.99      0.67 o 
  -4   6   8        1.15        0.81      0.56 o 
  -3   6   8        8.75        8.97      0.94 o 
  -2   6   8        0.28        0.21      0.32 o 
  -1   6   8        6.94        8.20      0.59 o 
   0   6   8        0.16        0.25      0.55 o 
   1   6   8      127.04      132.39      1.81 o 
   2   6   8        3.00        1.60      0.35 o 
   3   6   8      414.94      420.24      9.95 o 
   4   6   8       48.11       42.57      1.57 o 
   5   6   8       78.51       72.40      1.59 o 
   6   6   8       24.84       25.84      1.05 o 
   7   6   8        3.16        1.52      0.40 o 
   8   6   8        1.29        1.80      0.38 o 
   9   6   8        0.36        0.20      0.51 o 
  10   6   8        0.02        0.03      0.54 o 
  11   6   8        2.17        2.06      0.68 o 
  -5   7   8        1.59        0.89      0.82 o 
  -4   7   8        1.56        0.69      0.71 o 
  -3   7   8        7.03        7.74      0.94 o 
  -2   7   8        0.00       -0.21      0.35 o 
  -1   7   8        0.18        0.55      0.44 o 
   0   7   8        1.23        2.07      0.51 o 
   1   7   8        0.65        0.34      0.34 o 
   2   7   8       19.88       21.11      0.82 o 
   3   7   8        5.13        5.21      0.61 o 
   4   7   8        0.01       -0.13      0.36 o 
   5   7   8       37.95       39.54      2.59 o 
   6   7   8        0.05        0.04      0.34 o 
   7   7   8       25.99       26.87      1.07 o 
   8   7   8        2.19        1.46      0.38 o 
   9   7   8       11.19       12.57      1.34 o 
  10   7   8        0.12        0.96      0.66 o 
  11   7   8        4.73        3.83      0.83 o 
  -4   8   8        3.15        1.61      1.23 o 
  -3   8   8        4.17        2.48      1.15 o 
  -2   8   8        0.01       -0.05      0.49 o 
  -1   8   8       12.31       12.23      0.95 o 
   0   8   8        0.28       -0.44      0.44 o 
   1   8   8        8.26        8.97      0.74 o 
   2   8   8        0.59        0.31      0.35 o 
   3   8   8        1.59        4.43      0.52 o 
   4   8   8       20.26       22.03      1.04 o 
   5   8   8        5.87        6.39      0.75 o 
   6   8   8        6.86        5.51      0.68 o 
   7   8   8        3.24        1.67      0.47 o 
   8   8   8        1.65        0.98      0.41 o 
   9   8   8        0.10        0.78      0.54 o 
  10   8   8        2.02        2.79      0.87 o 
  11   8   8        0.67        1.32      0.74 o 
  -3   9   8        0.14       -0.10      1.01 o 
  -2   9   8        2.50        3.19      0.65 o 
  -1   9   8        0.00       -0.48      0.78 o 
   0   9   8        0.04       -0.45      0.49 o 
   1   9   8        0.23        0.56      0.50 o 
   2   9   8        4.52        3.47      0.48 o 
   3   9   8        8.30       10.32      0.75 o 
   4   9   8        1.73        1.81      0.51 o 
   5   9   8        9.75        9.66      0.94 o 
   6   9   8        5.53        7.02      0.67 o 
   7   9   8        6.74        6.89      0.65 o 
   8   9   8       11.40       14.48      1.54 o 
   9   9   8        6.01        7.01      0.63 o 
  10   9   8        5.57        5.21      1.11 o 
  -2  10   8        0.03        0.09      0.99 o 
  -1  10   8        0.09        0.23      0.57 o 
   0  10   8        1.16        1.49      1.04 o 
   1  10   8        0.43        0.65      0.59 o 
   2  10   8        3.64        4.49      0.65 o 
   3  10   8        0.57        0.76      0.51 o 
   4  10   8        1.76        2.56      0.52 o 
   5  10   8        0.65       -0.07      0.40 o 
   6  10   8        0.82        0.72      0.44 o 
   7  10   8        6.06        5.33      1.39 o 
   8  10   8        0.03       -0.02      0.40 o 
   9  10   8        1.48        1.00      0.42 o 
  10  10   8        1.12        0.92      0.87 o 
   0  11   8        2.75        1.71      0.70 o 
   1  11   8        1.83        1.23      0.66 o 
   2  11   8        7.38        9.17      1.45 o 
   3  11   8        1.36        2.42      0.67 o 
   4  11   8        0.01        0.51      0.55 o 
   5  11   8        1.50        2.94      0.65 o 
   6  11   8        7.55        6.28      0.94 o 
   7  11   8        1.30        2.20      0.83 o 
   8  11   8        3.73        3.71      1.86 o 
   9  11   8        2.12        1.91      0.76 o 
   3  12   8       14.00       15.62      1.84 o 
   4  12   8        5.66        7.31      1.08 o 
   5  12   8        9.89        8.40      2.01 o 
   6  12   8        5.03        5.65      1.12 o 
   7  12   8        0.90        1.11      0.83 o 
  -1  -6   9        4.52        5.31      1.10 o 
  -5  -5   9        1.62        1.95      1.06 o 
  -4  -5   9        0.40        1.06      0.81 o 
  -3  -5   9        1.84        0.06      0.71 o 
  -2  -5   9        0.32       -0.36      0.45 o 
  -1  -5   9       17.12       20.63      1.80 o 
   0  -5   9        0.15        0.12      0.64 o 
   1  -5   9       14.45       18.66      1.25 o 
   2  -5   9        0.00       -0.23      0.99 o 
   3  -5   9        2.25        2.15      0.86 o 
  -6  -4   9        1.44        1.46      0.76 o 
  -5  -4   9        9.05        8.74      1.24 o 
  -4  -4   9        0.03       -0.65      0.65 o 
  -3  -4   9        1.56        2.24      0.64 o 
  -2  -4   9        0.29        0.18      0.46 o 
  -1  -4   9        0.47        0.63      0.48 o 
   0  -4   9        0.03        0.10      0.56 o 
   1  -4   9        6.06        9.41      0.96 o 
   2  -4   9        0.95        1.12      0.47 o 
   3  -4   9        9.00       10.55      0.95 o 
   4  -4   9        1.35        1.81      0.55 o 
  -7  -3   9        1.44        1.78      0.84 o 
  -6  -3   9        3.36        1.48      0.79 o 
  -5  -3   9        3.20        4.18      0.70 o 
  -4  -3   9        0.03       -0.68      0.68 o 
  -3  -3   9        5.01        2.85      0.71 o 
  -2  -3   9        0.20        0.25      0.42 o 
  -1  -3   9        1.86        1.78      0.80 o 
   0  -3   9        7.04        6.56      0.58 o 
   1  -3   9        3.09        3.36      0.48 o 
   2  -3   9        9.85       12.06      0.95 o 
   3  -3   9        0.09        0.40      0.50 o 
   4  -3   9        6.30        3.52      0.68 o 
   5  -3   9        1.28        0.62      0.65 o 
   6  -3   9        3.57        1.87      0.89 o 
  -7  -2   9        1.49        1.69      0.83 o 
  -6  -2   9       10.60       11.52      0.96 o 
  -5  -2   9        6.31        6.12      0.99 o 
  -4  -2   9       22.89       25.22      1.03 o 
  -3  -2   9        6.83        8.01      0.81 o 
  -2  -2   9       24.67       25.48      0.88 o 
  -1  -2   9        7.23        4.64      0.50 o 
   0  -2   9       16.34       16.98      0.89 o 
   1  -2   9        0.39        0.65      0.42 o 
   2  -2   9        0.12       -0.21      0.34 o 
   3  -2   9        0.55        0.46      0.49 o 
   4  -2   9        4.54        4.86      0.59 o 
   5  -2   9        1.18        1.94      0.61 o 
   6  -2   9        4.39        5.15      0.74 o 
   7  -2   9        0.03       -0.65      0.65 o 
  -7  -1   9       18.46       16.21      2.08 o 
  -6  -1   9        0.74        0.75      0.49 o 
  -5  -1   9       15.38       13.57      1.00 o 
  -4  -1   9        0.12        0.49      0.42 o 
  -3  -1   9        0.09        0.21      0.35 o 
  -2  -1   9        4.55        5.56      0.43 o 
  -1  -1   9        6.91        7.75      1.21 o 
   0  -1   9       24.59       23.55      0.96 o 
   1  -1   9       15.54       16.67      0.81 o 
   2  -1   9       11.11       13.45      0.71 o 
   3  -1   9       10.62       11.02      0.71 o 
   4  -1   9        6.01        7.53      0.79 o 
   5  -1   9       13.67       11.53      0.92 o 
   6  -1   9        2.65        1.66      0.54 o 
   7  -1   9        4.11        4.36      0.67 o 
   8  -1   9        0.00       -0.68      0.68 o 
  -7   0   9        6.82        5.43      1.14 o 
  -6   0   9        0.44        0.21      0.44 o 
  -5   0   9       25.17       24.14      1.17 o 
  -4   0   9        0.20        0.21      0.38 o 
  -3   0   9       49.19       49.19      1.07 o 
  -2   0   9        0.73        0.40      0.31 o 
  -1   0   9       84.30       84.56      1.57 o 
   0   0   9        0.31        0.36      0.41 o 
   1   0   9       17.30       15.11      1.08 o 
   2   0   9        0.14       -0.05      0.29 o 
   3   0   9        0.62        0.34      0.33 o 
   4   0   9        0.08       -0.37      0.66 o 
   5   0   9        2.78        3.39      0.57 o 
   6   0   9        3.39        4.73      0.63 o 
   7   0   9        9.80        9.10      1.09 o 
   8   0   9        3.51        4.06      1.14 o 
   9   0   9        2.58        2.39      1.01 o 
  -7   1   9        0.83        1.86      0.79 o 
  -6   1   9        5.18        3.77      0.71 o 
  -5   1   9        3.67        3.19      0.66 o 
  -4   1   9        3.11        3.18      0.50 o 
  -3   1   9       10.10        9.42      0.41 o 
  -2   1   9        1.07       -0.03      0.29 o 
  -1   1   9       98.08       94.37      1.53 o 
   0   1   9        0.17        0.00      0.39 o 
   1   1   9      283.75      274.13      3.51 o 
   2   1   9       11.80       10.75      0.57 o 
   3   1   9       53.61       50.56      1.16 o 
   4   1   9        7.76        6.64      0.61 o 
   5   1   9        4.56        6.69      0.97 o 
   6   1   9        0.35        0.48      0.43 o 
   7   1   9        7.30        6.64      0.77 o 
   8   1   9        1.43        0.59      0.47 o 
   9   1   9        0.11        0.61      0.79 o 
  -7   2   9        9.76        8.10      1.56 o 
  -6   2   9        3.83        5.15      0.70 o 
  -5   2   9       34.99       36.94      1.33 o 
  -4   2   9        0.00       -0.33      0.33 o 
  -3   2   9        1.86        2.49      0.35 o 
  -2   2   9        0.86        1.27      0.35 o 
  -1   2   9        0.02        0.21      0.30 o 
   0   2   9        4.50        6.76      0.55 o 
   1   2   9        4.08        4.27      0.68 o 
   2   2   9        2.81        0.98      0.43 o 
   3   2   9       77.26       73.82      1.38 o 
   4   2   9        5.60        4.11      0.73 o 
   5   2   9       42.26       39.55      1.24 o 
   6   2   9        0.06        0.16      0.35 o 
   7   2   9       16.33       17.00      1.02 o 
   8   2   9        1.33        1.70      0.47 o 
   9   2   9       15.84       18.42      2.73 o 
  10   2   9        0.43       -0.33      0.64 o 
  -7   3   9        5.18        3.04      2.06 o 
  -6   3   9        9.73       10.67      0.83 o 
  -5   3   9       16.47       19.93      1.17 o 
  -4   3   9        0.19       -0.35      0.35 o 
  -3   3   9       31.90       34.19      1.16 o 
  -2   3   9        4.43        5.76      0.50 o 
  -1   3   9        7.39        7.74      0.57 o 
   0   3   9        0.48        0.07      0.33 o 
   1   3   9       20.71       17.95      0.68 o 
   2   3   9       75.19       81.86      1.23 o 
   3   3   9       66.08       61.06      1.49 o 
   4   3   9        0.33        0.95      0.41 o 
   5   3   9        2.53        2.22      0.47 o 
   6   3   9       10.02        8.50      0.70 o 
   7   3   9        7.29        8.06      0.80 o 
   8   3   9        0.37        0.59      0.40 o 
   9   3   9        2.87        3.76      0.49 o 
  10   3   9        0.27        0.13      0.62 o 
  -6   4   9        3.76        2.65      0.65 o 
  -5   4   9       21.92       27.37      1.09 o 
  -4   4   9       44.70       52.45      1.21 o 
  -3   4   9       15.16       16.46      0.87 o 
  -2   4   9       15.51       21.91      0.80 o 
  -1   4   9       27.48       22.77      0.79 o 
   0   4   9       54.75       52.49      1.57 o 
   1   4   9       59.67       63.79      1.23 o 
   2   4   9       90.03       79.13      1.22 o 
   3   4   9        3.54        5.29      0.57 o 
   4   4   9        3.17        2.90      0.53 o 
   5   4   9        1.99        1.86      0.49 o 
   6   4   9       13.09       11.56      0.79 o 
   7   4   9        2.21        1.50      0.52 o 
   8   4   9        1.01        0.73      0.43 o 
   9   4   9        0.25        0.27      0.46 o 
  10   4   9        5.37        4.14      0.94 o 
  -6   5   9        0.17       -0.21      0.70 o 
  -5   5   9       10.03        9.40      1.31 o 
  -4   5   9        0.01        0.50      0.42 o 
  -3   5   9        4.26        2.49      0.96 o 
  -2   5   9        6.62        8.69      0.59 o 
  -1   5   9        7.60        6.31      0.95 o 
   0   5   9        6.22        6.51      0.63 o 
   1   5   9       61.69       62.16      1.23 o 
   2   5   9       45.98       38.61      0.89 o 
   3   5   9      221.71      238.45      2.74 o 
   4   5   9      194.85      183.58      2.79 o 
   5   5   9       27.55       28.06      1.08 o 
   6   5   9       49.58       50.43      1.51 o 
   7   5   9        0.22        0.46      0.40 o 
   8   5   9        0.50        0.97      0.34 o 
   9   5   9        0.18        0.06      0.25 o 
  10   5   9        0.33        0.37      0.59 o 
  11   5   9        0.59       -0.30      0.60 o 
  -5   6   9        2.14        2.23      0.97 o 
  -4   6   9        0.48        1.42      0.67 o 
  -3   6   9       25.70       28.44      2.18 o 
  -2   6   9        5.48        4.31      0.51 o 
  -1   6   9        0.51        1.26      0.46 o 
   0   6   9        0.02        0.42      0.41 o 
   1   6   9        0.15       -0.18      0.34 o 
   2   6   9       17.91       20.06      0.77 o 
   3   6   9        0.25        0.13      0.34 o 
   4   6   9        0.10       -0.14      0.36 o 
   5   6   9       49.90       47.27      1.38 o 
   6   6   9       12.68       10.82      0.85 o 
   7   6   9       42.13       38.35      2.12 o 
   8   6   9       20.11       20.83      0.97 o 
   9   6   9        4.93        4.94      0.44 o 
  10   6   9        2.85        3.29      0.97 o 
  11   6   9        2.96        3.65      0.86 o 
  -4   7   9       17.18       15.71      1.33 o 
  -3   7   9        1.25        0.79      0.61 o 
  -2   7   9        9.34        9.12      0.90 o 
  -1   7   9       17.25       15.66      0.91 o 
   0   7   9       37.93       32.66      1.11 o 
   1   7   9        4.82        5.97      0.56 o 
   2   7   9        9.28        8.47      0.60 o 
   3   7   9        0.02       -0.24      0.33 o 
   4   7   9        7.90        6.06      0.66 o 
   5   7   9       18.18       15.45      0.95 o 
   6   7   9        1.22        1.11      0.74 o 
   7   7   9        1.54        1.73      0.44 o 
   8   7   9        0.92        0.51      0.37 o 
   9   7   9        4.64        5.13      0.50 o 
  10   7   9        1.59        1.53      0.79 o 
  11   7   9        0.80        0.75      0.90 o 
  -4   8   9        0.52       -0.39      1.00 o 
  -3   8   9        0.02        0.45      1.04 o 
  -2   8   9       12.45       13.78      1.42 o 
  -1   8   9        0.89       -0.14      1.14 o 
   0   8   9        2.54        2.31      0.55 o 
   1   8   9       13.02       13.66      0.87 o 
   2   8   9        5.55        7.66      0.69 o 
   3   8   9       39.73       42.81      1.77 o 
   4   8   9       30.49       29.21      1.21 o 
   5   8   9        1.18        2.05      0.52 o 
   6   8   9        4.69        4.16      0.59 o 
   7   8   9        4.83        3.91      1.00 o 
   8   8   9        0.00        0.39      0.39 o 
   9   8   9        5.32        6.04      0.59 o 
  10   8   9        0.02       -0.24      0.66 o 
  -2   9   9        0.80        1.01      0.75 o 
  -1   9   9        7.29        6.19      1.73 o 
   0   9   9        7.12        7.44      0.85 o 
   1   9   9       21.33       24.66      1.33 o 
   2   9   9        0.39        0.31      0.39 o 
   3   9   9        7.93       10.64      0.88 o 
   4   9   9        5.12        3.49      0.63 o 
   5   9   9        2.85        2.07      0.53 o 
   6   9   9        3.32        1.82      0.66 o 
   7   9   9        1.69        1.64      0.51 o 
   8   9   9        3.27        3.08      0.58 o 
   9   9   9        1.17        2.10      0.59 o 
  10   9   9        0.12       -0.01      0.75 o 
  -1  10   9        3.78        2.54      0.70 o 
   0  10   9        2.64        1.67      0.68 o 
   1  10   9        1.18        0.66      0.62 o 
   2  10   9        0.07       -0.29      0.68 o 
   3  10   9        1.60        2.34      0.70 o 
   4  10   9        6.73        7.13      0.72 o 
   5  10   9       16.99       16.23      1.11 o 
   6  10   9        0.92        0.45      0.46 o 
   7  10   9        7.47        5.92      0.81 o 
   8  10   9        1.69        0.65      0.46 o 
   9  10   9        0.45        1.51      0.93 o 
   1  11   9        5.08        4.15      0.79 o 
   2  11   9        9.35        7.42      1.38 o 
   3  11   9        5.73        7.98      1.38 o 
   4  11   9       15.52       16.57      1.62 o 
   5  11   9        0.38       -0.27      0.50 o 
   6  11   9        1.36        1.13      0.57 o 
   7  11   9        2.00        0.80      1.05 o 
   8  11   9        0.02        0.35      0.97 o 
   4  12   9        0.05        0.00      1.09 o 
   5  12   9        9.16       10.72      2.20 o 
   6  12   9        5.08        4.14      1.12 o 
  -4  -4  10        0.03       -0.88      1.54 o 
  -3  -4  10        9.03        8.26      1.19 o 
  -2  -4  10        0.23        0.97      0.94 o 
  -1  -4  10        5.30        5.50      0.77 o 
   0  -4  10        2.58        2.96      0.77 o 
   1  -4  10       15.38       15.44      1.46 o 
   2  -4  10        0.26       -0.46      0.78 o 
   3  -4  10        5.89        5.68      0.82 o 
  -5  -3  10        0.13       -0.62      0.75 o 
  -4  -3  10       11.05       11.88      1.49 o 
  -3  -3  10        0.74        1.40      0.80 o 
  -2  -3  10        0.45        0.71      0.56 o 
  -1  -3  10        4.03        2.73      0.61 o 
   0  -3  10        2.70        2.87      0.82 o 
   1  -3  10        3.04        5.60      0.67 o 
   2  -3  10        0.08        0.39      0.47 o 
   3  -3  10        7.30        7.31      1.11 o 
   4  -3  10        2.15        1.13      0.61 o 
  -6  -2  10        1.10        0.64      1.41 o 
  -5  -2  10        2.34        1.24      0.92 o 
  -4  -2  10        0.16       -0.24      0.66 o 
  -3  -2  10        0.02       -0.18      0.47 o 
  -2  -2  10        6.48        5.76      1.03 o 
  -1  -2  10        0.05        0.20      0.37 o 
   0  -2  10        5.21        5.09      0.66 o 
   1  -2  10        8.85        8.57      0.76 o 
   2  -2  10       29.79       36.71      2.79 o 
   3  -2  10        1.94        3.35      0.73 o 
   4  -2  10       20.75       20.09      1.23 o 
   5  -2  10        0.07       -0.05      0.64 o 
   6  -2  10        0.01       -0.11      0.80 o 
  -6  -1  10        1.70        3.02      0.89 o 
  -5  -1  10       19.24       17.82      1.44 o 
  -4  -1  10        0.33        0.43      0.51 o 
  -3  -1  10       25.28       28.50      1.30 o 
  -2  -1  10        3.82        3.70      0.57 o 
  -1  -1  10        8.75        6.76      0.74 o 
   0  -1  10        0.25       -0.28      0.49 o 
   1  -1  10        7.69        7.76      0.88 o 
   2  -1  10        0.06        0.34      0.37 o 
   3  -1  10        0.23       -0.34      0.47 o 
   4  -1  10        7.33        7.85      0.71 o 
   5  -1  10        2.93        4.75      0.73 o 
   6  -1  10       20.54       20.97      1.96 o 
   7  -1  10        0.02        0.14      0.97 o 
  -6   0  10       13.71       11.73      1.32 o 
  -5   0  10        7.25       10.69      1.04 o 
  -4   0  10        4.46        4.19      0.83 o 
  -3   0  10        0.25        0.32      0.50 o 
  -2   0  10        0.35       -0.12      0.40 o 
  -1   0  10       12.46       12.46      1.00 o 
   0   0  10        2.82        2.15      0.51 o 
   1   0  10       20.41       18.50      0.93 o 
   2   0  10        0.46        0.15      0.35 o 
   3   0  10       35.23       38.83      1.12 o 
   4   0  10        1.98        0.64      0.43 o 
   5   0  10       24.80       28.63      3.49 o 
   6   0  10        1.42        1.38      1.15 o 
   7   0  10        0.50        0.59      0.87 o 
   8   0  10        0.71        0.87      0.84 o 
  -6   1  10        0.03       -0.26      0.61 o 
  -5   1  10        5.07        2.89      0.62 o 
  -4   1  10        6.06        7.20      0.79 o 
  -3   1  10        3.81        3.61      0.60 o 
  -2   1  10        6.06        8.49      0.73 o 
  -1   1  10        2.48        3.43      1.01 o 
   0   1  10        7.80       10.22      0.76 o 
   1   1  10        3.88        3.01      0.46 o 
   2   1  10        7.74        7.46      0.58 o 
   3   1  10        5.81        5.04      0.62 o 
   4   1  10        0.01       -0.02      0.49 o 
   5   1  10       16.48       17.39      1.04 o 
   6   1  10        0.90        0.73      0.49 o 
   7   1  10       29.82       29.00      1.94 o 
   8   1  10        0.93        0.36      0.80 o 
  -6   2  10        0.22       -0.01      0.67 o 
  -5   2  10       17.91       17.07      1.15 o 
  -4   2  10        1.84        1.30      0.53 o 
  -3   2  10       27.03       24.37      1.16 o 
  -2   2  10        1.49        1.53      0.39 o 
  -1   2  10       24.49       21.39      0.94 o 
   0   2  10        0.91        1.21      0.46 o 
   1   2  10       39.25       35.36      1.16 o 
   2   2  10        0.00        0.18      0.34 o 
   3   2  10        3.59        2.34      0.44 o 
   4   2  10        0.04        0.01      0.39 o 
   5   2  10        0.48        0.32      0.39 o 
   6   2  10        0.28        0.64      0.43 o 
   7   2  10        0.26        0.99      0.47 o 
   8   2  10        0.75        0.97      0.52 o 
   9   2  10        4.17        3.58      1.08 o 
  -6   3  10        3.11        1.04      1.63 o 
  -5   3  10        0.54       -0.14      0.46 o 
  -4   3  10        6.61        8.20      0.84 o 
  -3   3  10        3.35        4.05      0.65 o 
  -2   3  10        0.00       -0.30      0.30 o 
  -1   3  10       18.39       16.43      1.43 o 
   0   3  10        2.54        3.72      0.56 o 
   1   3  10       68.32       67.57      1.32 o 
   2   3  10        8.81        8.00      0.54 o 
   3   3  10       64.83       69.67      1.42 o 
   4   3  10        1.22        0.81      0.53 o 
   5   3  10       15.91       16.31      0.99 o 
   6   3  10        0.05       -0.62      0.62 o 
   7   3  10       12.05       10.20      1.18 o 
   8   3  10        0.84        0.64      0.44 o 
   9   3  10        2.66        2.03      0.87 o 
  -5   4  10        3.01        2.95      0.91 o 
  -4   4  10        0.17        0.15      0.72 o 
  -3   4  10        0.02        0.08      0.46 o 
  -2   4  10        3.15        2.94      0.44 o 
  -1   4  10        1.99        1.27      0.49 o 
   0   4  10        3.13        1.91      0.69 o 
   1   4  10        4.51        5.40      0.53 o 
   2   4  10       25.48       22.70      0.77 o 
   3   4  10       39.78       47.63      1.18 o 
   4   4  10       25.33       22.68      1.31 o 
   5   4  10       20.06       21.55      1.03 o 
   6   4  10        7.05        8.15      0.73 o 
   7   4  10        5.55        6.88      0.68 o 
   8   4  10        0.66        0.61      0.40 o 
   9   4  10        6.48        7.51      0.69 o 
  10   4  10        0.00       -0.29      0.66 o 
  -5   5  10        4.22        2.65      1.02 o 
  -4   5  10        3.33        2.21      0.61 o 
  -3   5  10       18.19       25.30      1.24 o 
  -2   5  10        8.59        8.05      0.69 o 
  -1   5  10        0.00        0.11      0.56 o 
   0   5  10        3.85        4.06      0.59 o 
   1   5  10        0.03        0.62      0.50 o 
   2   5  10        6.39        5.83      0.54 o 
   3   5  10        1.40        0.28      0.34 o 
   4   5  10        8.94       10.66      1.52 o 
   5   5  10       12.17       11.38      0.86 o 
   6   5  10        8.95        9.04      0.77 o 
   7   5  10       11.73        9.60      0.96 o 
   8   5  10       14.06       13.04      0.94 o 
   9   5  10        2.34        2.09      0.45 o 
  10   5  10        3.52        1.41      0.80 o 
  -4   6  10        7.44        8.15      1.06 o 
  -3   6  10        0.35        0.01      0.52 o 
  -2   6  10        2.53        4.27      0.61 o 
  -1   6  10        4.40        4.14      0.60 o 
   0   6  10       11.43        8.64      0.74 o 
   1   6  10        3.05        3.85      0.59 o 
   2   6  10       14.64       12.53      0.69 o 
   3   6  10        5.07        4.32      0.53 o 
   4   6  10        0.67        0.99      0.44 o 
   5   6  10        9.73        9.27      0.80 o 
   6   6  10        0.56        0.33      0.54 o 
   7   6  10        0.06       -0.35      0.35 o 
   8   6  10        0.31        0.15      0.37 o 
   9   6  10        2.52        2.42      0.45 o 
  10   6  10        2.76        3.22      0.91 o 
  -4   7  10        0.98       -0.64      1.04 o 
  -3   7  10        1.17        1.03      1.11 o 
  -2   7  10       19.47       22.17      1.02 o 
  -1   7  10        3.99        3.15      0.60 o 
   0   7  10        4.87        7.15      0.72 o 
   1   7  10        1.38        1.71      0.53 o 
   2   7  10       14.70       11.67      0.70 o 
   3   7  10       23.33       20.21      0.93 o 
   4   7  10       46.75       48.02      1.51 o 
   5   7  10        2.82        1.54      0.49 o 
   6   7  10        7.93        8.28      0.76 o 
   7   7  10        2.31        2.39      0.51 o 
   8   7  10        1.93        1.62      0.46 o 
   9   7  10        3.60        2.92      0.50 o 
  10   7  10        1.48        0.54      0.65 o 
  -3   8  10        4.33        2.75      1.23 o 
  -2   8  10        0.06       -0.51      0.51 o 
  -1   8  10        1.33        0.44      0.71 o 
   0   8  10        3.28        4.30      0.66 o 
   1   8  10        3.54        4.38      0.65 o 
   2   8  10        0.14       -0.15      0.36 o 
   3   8  10        0.00       -0.09      0.43 o 
   4   8  10        0.01       -0.08      0.44 o 
   5   8  10       18.54       15.00      1.04 o 
   6   8  10       15.47       16.22      1.05 o 
   7   8  10        3.45        3.50      0.70 o 
   8   8  10       10.01        9.98      0.87 o 
   9   8  10        0.67        1.12      0.54 o 
  10   8  10        1.20        2.08      0.76 o 
  -2   9  10        0.02       -0.02      1.01 o 
  -1   9  10        1.21        1.05      0.76 o 
   0   9  10        0.95        0.22      0.58 o 
   1   9  10        0.08        0.10      0.53 o 
   2   9  10        1.19        1.64      0.58 o 
   3   9  10        0.88        1.47      0.55 o 
   4   9  10        5.23        5.31      0.62 o 
   5   9  10       19.60       21.27      1.18 o 
   6   9  10        0.55        0.47      0.43 o 
   7   9  10        2.38        3.18      0.59 o 
   8   9  10        0.10       -0.06      0.42 o 
   9   9  10        0.01        1.56      1.30 o 
   0  10  10        0.60        0.55      0.63 o 
   1  10  10        0.00       -0.05      0.61 o 
   2  10  10        3.36        2.80      0.88 o 
   3  10  10        1.09        1.38      0.60 o 
   4  10  10        2.49        1.84      0.60 o 
   5  10  10        1.45        1.40      0.58 o 
   6  10  10        2.90        2.27      0.68 o 
   7  10  10        7.58        8.00      1.34 o 
   8  10  10        0.87        2.17      0.84 o 
   9  10  10        6.00        4.95      1.03 o 
   2  11  10        1.31        2.03      0.99 o 
   3  11  10        0.01       -0.42      1.99 o 
   4  11  10        0.01       -0.54      0.54 o 
   5  11  10        2.94        2.91      1.60 o 
   6  11  10       11.70        9.37      1.87 o 
   7  11  10        0.04        0.46      0.98 o 
  -3  -3  11        0.00       -0.73      0.73 o 
  -2  -3  11        2.37        3.36      1.02 o 
  -1  -3  11        1.81        1.64      0.60 o 
   0  -3  11        1.33        2.09      0.61 o 
   1  -3  11        0.00        0.40      0.48 o 
   2  -3  11        6.04        6.21      1.61 o 
  -4  -2  11        8.54        6.92      1.42 o 
  -3  -2  11        3.01        1.12      0.81 o 
  -2  -2  11        8.38       10.19      1.18 o 
  -1  -2  11        0.21        0.48      0.69 o 
   0  -2  11        0.17        0.22      0.42 o 
   1  -2  11        6.60        8.51      0.94 o 
   2  -2  11        0.01       -0.75      0.75 o 
   3  -2  11        2.25        0.89      1.10 o 
   4  -2  11        0.21        0.31      0.78 o 
  -5  -1  11       18.42       19.05      2.35 o 
  -4  -1  11        0.91       -0.53      0.53 o 
  -3  -1  11        4.71        4.02      0.98 o 
  -2  -1  11        0.49       -0.04      0.47 o 
  -1  -1  11        1.47        1.09      0.42 o 
   0  -1  11        2.60        1.93      0.58 o 
   1  -1  11        0.90        0.17      0.49 o 
   2  -1  11        0.35        0.82      0.50 o 
   3  -1  11       14.30       18.90      1.44 o 
   4  -1  11        1.26       -0.57      0.57 o 
   6  -1  11        3.74        1.02      1.11 o 
  -5   0  11        2.76        3.81      1.31 o 
  -4   0  11       15.08       17.42      1.21 o 
  -3   0  11       24.86       26.17      2.11 o 
  -2   0  11       10.40       13.88      0.71 o 
  -1   0  11       27.28       28.25      1.13 o 
   0   0  11        0.02       -0.07      0.43 o 
   1   0  11        0.96        1.46      0.53 o 
   2   0  11       11.15       13.37      0.86 o 
   3   0  11        2.10        2.14      0.71 o 
   4   0  11        5.36        3.99      0.78 o 
   5   0  11        0.03       -0.57      0.67 o 
   6   0  11        0.05        0.15      0.95 o 
   7   0  11        6.39        7.25      1.56 o 
  -5   1  11        5.29        3.76      1.32 o 
  -4   1  11       12.49       11.44      0.99 o 
  -3   1  11        2.71        1.62      0.58 o 
  -2   1  11        2.29        3.91      0.72 o 
  -1   1  11        0.20       -0.34      0.44 o 
   0   1  11        1.65        3.69      0.69 o 
   1   1  11       10.43       10.90      1.15 o 
   2   1  11        0.46        0.59      0.39 o 
   3   1  11        0.94        0.09      0.57 o 
   4   1  11        6.13        6.70      0.65 o 
   5   1  11        2.14        3.74      1.22 o 
   6   1  11       10.04       10.38      1.59 o 
   7   1  11        3.68        3.58      1.25 o 
  -5   2  11       18.46       21.98      2.48 o 
  -4   2  11        0.65        0.24      0.52 o 
  -3   2  11        0.15        0.19      0.49 o 
  -2   2  11        5.03        6.99      0.69 o 
  -1   2  11        3.18        2.38      0.54 o 
   0   2  11        8.41        8.66      0.75 o 
   1   2  11        1.13        1.13      0.63 o 
   2   2  11        0.91        0.70      0.58 o 
   3   2  11       28.23       28.74      1.15 o 
   4   2  11       10.94       11.10      1.15 o 
   5   2  11       11.67        9.54      0.87 o 
   6   2  11        4.66        6.22      1.72 o 
   7   2  11        0.90        0.41      0.51 o 
   8   2  11        1.46        2.36      1.02 o 
  -5   3  11        0.07       -0.55      0.94 o 
  -4   3  11        8.39       10.61      0.97 o 
  -3   3  11       24.25       26.57      1.37 o 
  -2   3  11        5.61        5.68      0.64 o 
  -1   3  11       13.65       17.13      0.99 o 
   0   3  11        0.11       -0.41      0.41 o 
   1   3  11        1.99        0.45      0.63 o 
   2   3  11        4.95        4.96      0.54 o 
   3   3  11        2.16        1.64      0.44 o 
   4   3  11        0.08       -0.15      0.42 o 
   5   3  11        9.24       10.24      0.88 o 
   6   3  11        0.50        0.29      0.46 o 
   7   3  11       17.53       19.64      1.40 o 
   8   3  11        4.91        6.42      1.33 o 
   9   3  11        2.65        0.80      0.82 o 
  -5   4  11        4.02        3.24      1.25 o 
  -4   4  11       26.09       27.86      1.41 o 
  -3   4  11        1.13        2.09      0.68 o 
  -2   4  11        7.22        8.39      0.73 o 
  -1   4  11        1.94        1.60      0.52 o 
   0   4  11        0.68        0.82      0.47 o 
   1   4  11        5.75        6.19      0.69 o 
   2   4  11        1.41        0.62      0.38 o 
   3   4  11        3.22        2.16      0.46 o 
   4   4  11        5.10        8.53      0.88 o 
   5   4  11        5.37        5.98      0.71 o 
   6   4  11        0.95        1.03      0.50 o 
   7   4  11        0.81        0.51      0.59 o 
   8   4  11        0.00       -0.41      0.41 o 
   9   4  11        1.62       -0.12      0.80 o 
  -4   5  11        0.07       -0.49      0.49 o 
  -3   5  11        2.14        4.20      1.38 o 
  -2   5  11       10.40       14.47      1.01 o 
  -1   5  11        7.22        5.89      0.69 o 
   0   5  11       17.76       19.53      0.99 o 
   1   5  11        4.40        5.23      0.78 o 
   2   5  11       21.25       17.34      0.83 o 
   3   5  11       10.34       12.80      0.88 o 
   4   5  11       21.90       20.76      2.28 o 
   5   5  11        1.23        1.20      0.48 o 
   6   5  11        1.20        1.68      0.51 o 
   7   5  11        0.07        0.28      0.44 o 
   8   5  11        0.40        0.34      0.57 o 
   9   5  11        0.63        0.61      0.81 o 
  -4   6  11        2.30        2.23      1.25 o 
  -3   6  11       23.82       27.44      1.74 o 
  -2   6  11        1.58        2.21      0.57 o 
  -1   6  11       19.67       21.99      1.07 o 
   0   6  11        0.77        1.01      0.52 o 
   1   6  11        2.17        2.90      0.93 o 
   2   6  11        5.11        4.03      0.61 o 
   3   6  11        0.30       -0.16      0.40 o 
   4   6  11       12.98       11.63      0.95 o 
   5   6  11        4.74        5.98      0.71 o 
   6   6  11       15.03       16.20      1.06 o 
   7   6  11        2.12        2.15      0.75 o 
   8   6  11        6.68        8.38      0.77 o 
   9   6  11        0.16       -0.77      0.77 o 
  -3   7  11        0.01       -1.01      1.01 o 
  -2   7  11        0.57        1.59      0.67 o 
  -1   7  11        3.90        4.52      0.67 o 
   0   7  11        5.24        8.60      0.79 o 
   1   7  11        9.79        8.69      1.20 o 
   2   7  11        4.59        4.22      0.57 o 
   3   7  11        4.83        5.93      1.28 o 
   4   7  11        4.51        4.64      0.68 o 
   5   7  11        1.06        0.34      0.43 o 
   6   7  11        5.32        4.46      0.67 o 
   7   7  11        0.00       -0.21      0.41 o 
   8   7  11        3.82        3.20      0.72 o 
   9   7  11        0.60        0.30      0.68 o 
  -2   8  11        3.31       -0.26      1.00 o 
  -1   8  11        1.03        0.88      0.57 o 
   0   8  11        7.20        5.18      0.70 o 
   1   8  11        1.96        1.43      1.08 o 
   2   8  11        0.17       -0.48      0.48 o 
   3   8  11        0.25        0.71      0.54 o 
   4   8  11        0.46       -0.05      0.41 o 
   5   8  11        1.38        2.09      0.59 o 
   6   8  11        0.12        0.44      0.48 o 
   7   8  11        0.87        1.78      0.53 o 
   8   8  11        0.13        0.99      0.76 o 
   9   8  11        0.09        0.11      0.69 o 
  -1   9  11       10.77        9.88      1.27 o 
   0   9  11        4.79        4.40      1.17 o 
   1   9  11        6.64        6.38      0.99 o 
   2   9  11        5.90        4.56      0.95 o 
   3   9  11        6.37        7.74      0.87 o 
   4   9  11        1.63        1.75      0.61 o 
   5   9  11        3.21        3.77      0.71 o 
   6   9  11        0.08       -0.26      0.46 o 
   7   9  11        1.12        0.78      0.84 o 
   8   9  11        0.79       -0.63      0.69 o 
   1  10  11        7.39        7.61      0.93 o 
   2  10  11        0.28       -0.62      0.74 o 
   3  10  11        4.01        3.92      1.06 o 
   4  10  11        0.77        1.00      0.67 o 
   5  10  11        1.92        1.08      0.73 o 
   6  10  11        5.70        4.92      1.07 o 
   7  10  11        4.85        3.93      1.07 o 
   8  10  11        1.06        0.75      0.82 o 
   4  11  11        1.62       -0.02      0.86 o 
   5  11  11        3.84        7.69      2.11 o 
  -1  -2  12        0.64       -0.12      0.67 o 
   0  -2  12        6.69        6.08      1.46 o 
   1  -2  12        0.10        2.16      1.14 o 
  -3  -1  12       10.96       11.17      1.30 o 
  -2  -1  12        0.14       -0.07      0.71 o 
  -1  -1  12        7.01        7.99      0.66 o 
   0  -1  12        0.05       -0.11      0.50 o 
   1  -1  12        0.46        0.43      0.53 o 
   2  -1  12        4.89        6.44      0.95 o 
   3  -1  12        1.42        2.00      1.04 o 
   4  -1  12        3.92        4.09      1.26 o 
  -3   0  12        0.10       -0.29      0.79 o 
  -2   0  12        0.23        0.11      0.49 o 
  -1   0  12        0.04        0.08      0.50 o 
   0   0  12        8.80        9.56      0.86 o 
   1   0  12       11.87       11.71      0.90 o 
   2   0  12        0.46       -0.24      0.60 o 
   3   0  12        9.96        8.29      2.13 o 
   4   0  12        0.92        0.16      0.76 o 
  -4   1  12        0.16       -0.28      0.79 o 
  -3   1  12        8.16        7.60      1.23 o 
  -2   1  12        2.92        2.39      0.46 o 
  -1   1  12        3.05        2.85      0.62 o 
   0   1  12        1.79        2.00      0.58 o 
   1   1  12        4.66        4.89      0.69 o 
   2   1  12        1.15        1.11      0.54 o 
   3   1  12        4.31        4.44      0.70 o 
   4   1  12        1.67        1.43      0.57 o 
   5   1  12        6.99        5.83      1.28 o 
   6   1  12        2.16        2.52      1.19 o 
  -4   2  12       11.46       15.53      1.46 o 
  -3   2  12       28.45       29.02      1.84 o 
  -2   2  12        3.69        4.80      0.65 o 
  -1   2  12       25.19       27.24      1.16 o 
   0   2  12        0.08       -0.45      0.45 o 
   1   2  12        1.89        3.46      0.63 o 
   2   2  12        6.88        6.58      0.71 o 
   3   2  12        8.83       11.59      0.95 o 
   4   2  12        1.04        0.08      0.49 o 
   5   2  12        0.15       -0.40      0.74 o 
   6   2  12        0.69        0.46      0.91 o 
   7   2  12        5.46        8.16      1.65 o 
  -4   3  12       12.32       10.82      1.33 o 
  -3   3  12        7.34        8.26      1.18 o 
  -2   3  12        0.02       -0.46      0.46 o 
  -1   3  12        0.01       -0.45      0.45 o 
   0   3  12        5.39        4.54      0.76 o 
   1   3  12        7.41        7.51      0.91 o 
   2   3  12        0.05       -0.27      0.47 o 
   3   3  12        1.38        1.54      0.53 o 
   4   3  12        7.11        8.25      0.83 o 
   5   3  12       12.61       12.38      1.15 o 
   6   3  12        2.32        2.32      0.63 o 
   7   3  12        9.35        9.46      1.66 o 
  -3   4  12        4.73        6.56      1.16 o 
  -2   4  12       23.20       26.94      1.85 o 
  -1   4  12        0.03       -0.48      0.48 o 
   0   4  12       23.37       27.57      1.61 o 
   1   4  12        2.17        2.87      0.82 o 
   2   4  12        2.78        2.13      0.57 o 
   3   4  12        3.48        3.33      1.06 o 
   4   4  12       10.73       10.67      0.80 o 
   5   4  12        0.08       -0.43      0.43 o 
   6   4  12        0.54        0.12      0.50 o 
   7   4  12        0.58       -0.61      0.61 o 
   8   4  12        2.15        1.33      1.03 o 
  -3   5  12       19.60       20.08      1.56 o 
  -2   5  12       11.19       11.63      0.85 o 
  -1   5  12        2.01        2.40      0.62 o 
   0   5  12        2.43        2.88      0.61 o 
   1   5  12        1.24        1.06      0.55 o 
   2   5  12        4.03        2.47      0.75 o 
   3   5  12        0.01        0.50      0.48 o 
   4   5  12        1.62        1.03      0.45 o 
   5   5  12        7.58        9.72      1.09 o 
   6   5  12       11.43       12.42      0.99 o 
   7   5  12        2.42        2.49      1.98 o 
   8   5  12       11.10       11.96      1.36 o 
  -2   6  12        4.42        6.33      1.31 o 
  -1   6  12       13.46       16.50      1.03 o 
   0   6  12        0.44        0.09      0.54 o 
   1   6  12       22.98       26.30      1.45 o 
   2   6  12        1.05        2.30      0.58 o 
   3   6  12        6.54        5.66      0.76 o 
   4   6  12        1.55        1.67      0.50 o 
   5   6  12        8.88        9.24      0.90 o 
   6   6  12        0.11       -0.40      0.44 o 
   7   6  12        0.10       -0.18      0.70 o 
   8   6  12        0.02        0.12      0.78 o 
  -2   7  12        5.77        5.13      1.63 o 
  -1   7  12       14.00       13.71      0.97 o 
   0   7  12        0.20        0.19      0.57 o 
   1   7  12        6.73        6.81      0.78 o 
   2   7  12        2.95        5.26      0.69 o 
   3   7  12        0.45        0.49      0.52 o 
   4   7  12        0.42        1.15      0.86 o 
   5   7  12        0.43        0.51      0.51 o 
   6   7  12        2.67        3.50      0.66 o 
   7   7  12        3.56        3.63      0.92 o 
   8   7  12        0.45        0.53      0.80 o 
  -1   8  12        5.67        4.73      0.89 o 
   0   8  12        5.17        6.66      0.80 o 
   1   8  12       10.73       11.37      0.92 o 
   2   8  12        5.21        3.87      1.44 o 
   3   8  12       13.30       17.05      1.13 o 
   4   8  12        0.33        0.15      0.61 o 
   5   8  12        1.45        0.86      0.56 o 
   6   8  12        1.97        1.76      0.59 o 
   7   8  12        0.69       -0.75      1.50 o 
   8   8  12        0.65        1.35      0.81 o 
   1   9  12        5.14        3.61      1.23 o 
   2   9  12        2.42        2.79      0.89 o 
   3   9  12        3.75        2.19      0.91 o 
   4   9  12        4.01        4.29      1.35 o 
   5   9  12        6.87        6.95      1.10 o 
   6   9  12        1.87        1.55      0.91 o 
   7   9  12        2.62        1.68      0.92 o 
   3  10  12        0.31       -0.01      1.47 o 
   4  10  12        0.21       -0.03      1.11 o 
   5  10  12        0.01       -1.03      1.43 o 
   0   0  13        0.45       -0.19      0.98 o 
   1   0  13        0.86        2.39      0.86 o 
   2   0  13        0.00        0.22      1.03 o 
  -1   1  13       14.92       15.44      1.02 o 
   0   1  13        0.90        1.11      0.76 o 
   1   1  13       11.61       14.79      1.00 o 
   2   1  13        1.07        0.82      1.01 o 
   3   1  13       14.27       15.02      3.37 o 
   4   1  13        0.29        0.56      0.97 o 
  -2   2  13        0.35       -0.04      1.08 o 
  -1   2  13        0.05       -0.48      0.48 o 
   0   2  13        4.94        5.06      0.74 o 
   1   2  13        2.96        3.17      0.65 o 
   2   2  13        1.93        1.57      0.85 o 
   3   2  13        5.39        4.96      1.35 o 
   4   2  13        1.86        1.95      0.85 o 
  -2   3  13       11.07       11.03      1.60 o 
  -1   3  13       15.05       15.70      1.01 o 
   0   3  13        5.37        6.03      0.94 o 
   1   3  13       15.62       16.03      1.04 o 
   2   3  13        0.43        0.15      0.79 o 
   3   3  13        0.98        1.58      1.26 o 
   4   3  13        0.53        0.40      0.65 o 
   5   3  13        0.00       -0.93      0.93 o 
   6   3  13        0.13       -0.09      0.98 o 
  -2   4  13        3.83        3.67      1.52 o 
  -1   4  13        0.23       -0.50      0.50 o 
   0   4  13        0.21       -0.10      0.53 o 
   1   4  13        0.03       -0.51      0.51 o 
   2   4  13        8.54        7.60      1.06 o 
   3   4  13        5.05        4.66      0.73 o 
   4   4  13        1.98        1.29      0.59 o 
   5   4  13        0.99        0.04      0.60 o 
   6   4  13        3.60        2.95      1.37 o 
  -1   5  13        7.11        8.90      1.17 o 
   0   5  13        8.14        8.41      0.85 o 
   1   5  13        7.16        8.93      0.86 o 
   2   5  13       12.97       14.10      1.31 o 
   3   5  13        0.01        0.38      0.52 o 
   4   5  13        0.14       -0.48      0.48 o 
   5   5  13        2.46        2.07      0.77 o 
   6   5  13        0.15        0.05      0.77 o 
   7   5  13        0.73       -0.32      0.76 o 
  -1   6  13        8.07        7.83      1.54 o 
   0   6  13        0.00       -0.54      0.54 o 
   1   6  13        0.78        0.51      0.61 o 
   2   6  13        0.84        0.49      0.71 o 
   3   6  13        5.32        4.82      0.78 o 
   4   6  13        3.34        1.65      0.62 o 
   5   6  13        0.57        0.71      0.69 o 
   6   6  13        0.36       -1.12      1.53 o 
   7   6  13        2.00        1.90      2.05 o 
   0   7  13        1.09        1.62      0.65 o 
   1   7  13       11.81       11.89      0.95 o 
   2   7  13        1.42        1.38      0.77 o 
   3   7  13       17.06       15.59      1.42 o 
   4   7  13        1.48        1.62      0.83 o 
   5   7  13        0.68       -1.00      1.25 o 
   6   7  13        0.66       -0.19      0.76 o 
   7   7  13        0.64       -0.19      0.80 o 
   1   8  13        5.95        6.32      1.03 o 
   2   8  13        0.08       -1.59      1.59 o 
   3   8  13        3.50        2.39      0.85 o 
   4   8  13        3.10        2.97      1.01 o 
   5   8  13       12.81       12.17      2.27 o 
   6   8  13        0.03       -0.76      0.76 o 
   2   4  14        0.07       -1.07      1.07 o 
   3   4  14        0.00       -0.66      0.67 o 
   2   5  14        3.60        2.88      1.44 o 
   3   5  14        0.08       -0.07      0.71 o 
   4   5  14        4.82        5.67      1.03 o 
   3   6  14        0.74       -0.68      0.71 o 
                                                 
